# Supplementary material for: The Influence of Transgenic Maize on the Endophytic Microorganisms of Eisenia fetida
Source: Microorganisms. 2026 Jan 28;14(2):302. doi: 10.3390/microorganisms14020302 (PMC12943423; doi:10.3390/microorganisms14020302)
Supplement: Supplementary file 1 [file microorganisms-14-00302-s001.zip]

Archive with 1 entries (1 files):
- microorganisms-4058268-supplementary.xlsx
