# Supplementary material for: The Influence of Transgenic Maize on the Endophytic Microorganisms of Eisenia fetida
Source: Microorganisms. 2026 Jan 28;14(2):302. doi: 10.3390/microorganisms14020302 (PMC12943423; doi:10.3390/microorganisms14020302)
Supplement: Supplementary file 1 [file microorganisms-14-00302-s001.zip › microorganisms-4058268-supplementary.xlsx]

## Sheet: Table S1
Table S1. Pairwise comparison of significant differences analysis between GMO and normal groups in both bacterial and fungal communities with Wilcoxon rank sum test.
	Day 7	Day 14	Day 21	Day 28
16S GMO vs CK	0.305758	0.319614	0.950949	0.337616
ITS GMO vs CK	0.340053	0.000385977	0.520795	0.0434627

## Sheet: Table S2
Table S2. P values of Wilcoxon rank sum test between the GMO and normal group at the phylum level at four time-points.
Phylum	7d	14d	21d	28d
Entotheonellaeota	0.54499	0.971649	0.0254209	0.191936
Elusimicrobiota	0.743584	0.531326	0.0410238	0.398853
Patescibacteria	0.37802	0.0958296	0.150698	0.108145
Abditibacteriota	0.163537	0.215247	0.25121	0.13404
Actinobacteriota	0.567178	0.581652	0.305561	0.176604
Unassigned	0.262831	0.246322	0.325734	0.294707
Cyanobacteria	0.124194	0.858725	0.327912	0.452181
Spirochaetota	0.625766	0.627866	0.355845	0.225693
Synergistota	0.606072	0.355918	0.355918	0.351111
Halobacterota	0.355918	0.355918	0.355918	0.355918
Cloacimonadota	0.355918	0.355918	0.355918	0.355918
Euryarchaeota	#DIV/0!	#DIV/0!	0.355918	0.355918
Crenarchaeota	0.334355	#DIV/0!	0.355918	0.975572
Thermoplasmatota	0.355918	#DIV/0!	0.355918	#DIV/0!
Fusobacteriota	0.156451	0.488333	0.38861	0.879111
Verrucomicrobiota	0.704454	0.711125	0.407039	0.650663
Halanaerobiaeota	0.566954	0.306711	0.425531	0.170942
Hydrogenedentes	0.63494	0.39345	0.447472	0.355918
Dadabacteria	#DIV/0!	0.209189	0.483725	0.158091
Deferribacterota	0.182189	0.31705	0.496799	0.731106
Latescibacterota	0.460498	0.469265	0.521973	0.681129
Dependentiae	0.135677	0.61757	0.616884	0.246238
Myxococcota	0.883852	0.678238	0.644776	0.90482
Methylomirabilota	0.0693877	0.331446	0.649853	0.401083
Bacteroidota	0.0678232	0.349015	0.650265	0.952388
unclassified_Bacteria	0.629194	0.760849	0.655526	0.43147
Planctomycetota	0.721204	0.61718	0.681455	0.508948
Firmicutes	0.891122	0.981841	0.773394	0.305074
Desulfobacterota	0.343925	0.842896	0.775729	0.312813
Deinococcota	0.86983	0.594182	0.786747	0.599102
Campylobacterota	0.206973	0.337423	0.79012	0.926662
Bdellovibrionota	0.736432	0.999319	0.822659	0.147769
Fibrobacterota	0.241008	0.288294	0.840988	0.960563
Chloroflexi	0.967166	0.0769352	0.842585	0.336005
unclassified_Archaea	0.355918	0.355918	0.87396	0.266599
Gemmatimonadota	0.53814	0.860882	0.891249	0.946135
Armatimonadota	0.225842	0.938818	0.897253	0.1071
Sumerlaeota	0.244929	0.895179	0.913393	0.734546
Proteobacteria	0.578475	0.737125	0.936297	0.228259
Nitrospirota	0.139242	0.736456	0.961285	0.728526
Acidobacteriota	0.421207	0.530199	0.964183	0.567806
Hydrothermarchaeota	#DIV/0!	#DIV/0!	#DIV/0!	0.355918
Aenigmarchaeota	0.355918	#DIV/0!	#DIV/0!	#DIV/0!
Nanoarchaeota	0.355918	#DIV/0!	#DIV/0!	#DIV/0!

## Sheet: Table S3
Table S3. P values of Wilcoxon rank sum test between the GMO and normal group at the genus level at four time-points.
Genus	7d	14d	21d	28d
uncultured_Clostridiales_bacterium	0.35029	0.708034	0.547898	0.00656362
Peredibacter	0.298914	0.254943	0.97326	0.0134241
Massilia	0.363074	0.429578	0.943019	0.014445
Dyella	0.310241	0.362978	0.265047	0.0158602
Desulfuromonas	0.479557	0.425014	0.724543	0.024583
Pelotomaculum	0.607295		0.605872	0.0247856
Papillibacter	0.56513	0.367872	1	0.0287471
Thermoflavimicrobium	0.560055	0.330652	0.0973088	0.0306843
unclassified_UBA12409	0.276667	0.440888	0.673765	0.0309999
unclassified_Microscillaceae	0.161373	0.808751	0.269034	0.0317174
unclassified_Peptococcaceae	0.771777	0.600382	0.0468276	0.0331805
Romboutsia	0.512199	0.28482	0.37695	0.035255
[Eubacterium]_tenue_group	0.470473	0.299982	0.670629	0.0370673
Turicibacter	0.520908	0.529604	0.0300543	0.0396874
Methylosinus	0.255094	0.253992	0.669489	0.0455883
Polycyclovorans	0.419415	0.356969	0.248259	0.0462348
Actinospica	0.491596	0.442282	0.179028	0.0481946
Actinokineospora	0.390019	0.869898	0.731464	0.0484911
unclassified_Bacilli	0.94406	0.392256	0.694324	0.0489347
Pseudonocardia	0.217498	0.688359	0.12868	0.0508379
unclassified_Parcubacteria	0.314649	1	0.355918	0.0543151
Halocella	0.27945	0.760516	0.716619	0.0559402
Pedococcus_Phycicoccus	0.522696	0.324326	0.285928	0.060049
unclassified_Babeliales	0.403755	0.723422	0.295441	0.0610679
Ammoniphilus	0.953939	0.577446	0.238488	0.0630801
Saccharomonospora	0.439096	0.449101	0.114799	0.0662692
Phycisphaera	0.768975	0.912188	0.618453	0.0681752
Candidatus_Solibacter	0.0227637	0.181878	0.690839	0.0748941
unclassified_Anaeromyxobacter_dehalogenans	0.985688	0.419251	0.688711	0.0790013
Georgenia	0.622272	0.522301	0.504236	0.0811338
unclassified_Sandaracinaceae	0.795228	0.891873	0.746824	0.082975
Spirochaeta	0.635501	0.637391	0.110473	0.0835545
Thermoactinomyces	0.418601	0.594404	0.100542	0.0867284
Demequina	0.611488	0.135455	0.355918	0.0894639
unclassified_Rhizobiaceae	0.406519	0.227798	0.355918	0.0909147
Pedobacter	0.553537	0.259302	0.386244	0.0925446
Fonticella	0.355918	0.541905	0.883219	0.0939525
Ohtaekwangia	0.466277	0.598642	0.36514	0.0962143
Aminobacter	0.377992	0.334935	0.420936	0.0985433
Tumebacillus	0.518837	0.49978	0.822606	0.0991137
Methylobacter	0.658578	0.537499	0.111186	0.0997575
unclassified_Beggiatoaceae	0.700381	0.54609	0.182021	0.0997814
unclassified_Alkaliphilus	0.425426	0.471854	0.355918	0.100804
Cnuibacter	0.359147	0.795396	0.546506	0.104419
Mycobacterium	0.453311	0.207195	0.14221	0.105833
Knoellia	1	0.659718	1	0.107744
IS_44	0.180905	0.731414	0.708341	0.10877
Pseudaminobacter	0.760467	0.857096	0.784966	0.109708
Faecalibacterium	0.467175	0.620226	0.838605	0.109819
Streptomyces	0.471557	0.793133	0.19757	0.11019
Emticicia	0.442433	0.63904	0.612944	0.114024
Planifilum	0.457264	0.832298	0.52826	0.11499
TM7x	0.97193	0.596256	0.182696	0.116001
[Eubacterium]_nodatum_group	0.255644	0.291785	0.00969566	0.117412
unclassified_Firmicutes	0.91501	0.595746	0.664537	0.117864
Longispora	0.785854	0.897017	0.386464	0.11847
Sporacetigenium	0.514619	0.267395	0.820032	0.122912
unclassified_Nocardioidaceae	0.424972	0.512104	0.208618	0.122983
unclassified_Sphingobacteriaceae	0.205034	0.889677	0.763364	0.123231
Novibacillus	0.419797	0.626642	0.239213	0.131141
unclassified_Chloroflexi	0.551011	0.619592	0.68086	0.131795
Abditibacterium	0.163537	0.215247	0.25121	0.13404
Weissella	0.153653	0.32222	0.730342	0.13407
uncultured_Pelobacter_sp.	1	0.355918	1	0.134789
unclassified_Micropepsaceae	0.545173	0.932802	0.609345	0.135043
unclassified_Eel_36e1D6	0.974725	0.154304	1	0.135184
Sulfurovum	0.355918	1	0.355918	0.135231
Caldalkalibacillus	0.737658	0.541905	0.741	0.135231
unclassified_Dethiobacteraceae	0.667562	0.663466	1	0.135231
unclassified_OPB41	0.599877	0.544939	0.973286	0.135231
Haloplasma	0.516373	0.185744	0.825253	0.135735
Brachymonas	1	1	0.355918	0.135798
UCG_004	1	0.460909	0.355918	0.135944
Ensifer	0.283928	0.0653349	0.254784	0.136812
Clostridium_sensu_stricto_10	0.355918	1	0.0657286	0.137507
uncultured_Lutispora_sp.	0.107042	0.914235	0.598532	0.137834
unclassified_Solimonadaceae	0.225946	0.299762	0.311431	0.138005
Thermostaphylospora	0.638668	0.652905	1	0.138189
Rhodococcus	0.101508	0.408655	0.116667	0.138673
unclassified_Christensenellaceae	0.196322	0.208348	0.421754	0.138981
unclassified_Subgroup_7	0.673829	0.93691	0.56726	0.139251
Nocardiopsis	0.518194	0.67292	0.561407	0.139941
unclassified_B1_7BS	0.0762486	0.696903	0.448262	0.139984
Paracraurococcus	0.355918	1	1	0.140141
Anaerobranca_sp._LB2	0.355918	1	1	0.140141
Marmoricola	0.369176	0.303839	0.43073	0.141065
Laceyella	1	0.621516	0.355918	0.141392
unclassified_Diplorickettsiaceae	0.0664015	0.311174	0.37589	0.141966
Monoglobus	0.21333	0.944925	0.811824	0.142139
Dethiobacter	0.631618	0.881934	0.220418	0.142223
OM60_NOR5__clade	0.910009	0.30558	0.283828	0.142253
Ammoniibacillus	0.545432	0.355918	0.789073	0.143427
Pseudactinotalea	0.355918	0.355918	1	0.143548
Mesorhizobium	0.0156903	0.0327996	0.708206	0.143849
Halarcobacter	0.355918	0.355918	1	0.144967
Hyphomicrobium	0.817683	0.448798	0.490137	0.145399
Moheibacter	0.453956	1	0.777463	0.145447
Labrys	0.38697	0.702952	0.222945	0.145453
unclassified_unidentified_rumen_bacterium_JW32	1	0.355918	1	0.146935
Tissierella	0.909734	0.213675	0.355918	0.147091
Labrenzia	0.57872	0.00441058	0.180938	0.148987
unclassified_Candidatus_Levybacteria	1	1	1	0.149124
Nocardia	0.623531	0.535135	0.940324	0.149444
Herbinix	0.147333	0.738322	0.315973	0.150259
unclassified_EPR3968_O8a_Bc78	0.739139	0.31099	0.464938	0.150409
unclassified_YM_S32_TM7_50_20	0.220027	0.631693	0.27261	0.15058
Lactiplantibacillus	1	0.528276	0.355918	0.150785
uncultured_Microgenomates_group_bacterium	0.625302	0.210697	1	0.150797
Bacillus	0.809387	0.22759	0.704017	0.152506
unclassified_Cellvibrionaceae	0.349224	0.26451	0.626128	0.152896
Paracoccus	0.10555	0.240371	0.988653	0.153287
unclassified_Elsterales	0.732871	0.602686	0.50889	0.153496
HN_HF0106	0.170513	0.263174	0.565669	0.156004
Oceanobacillus	0.427425	0.321953	0.531657	0.156289
unclassified_Bacteriovoracaceae	0.355918	0.989636	0.48116	0.158091
uncultured_candidate_division_SBR1093_bacterium	1	0.209189	0.483725	0.158091
Legionella	0.93737	0.135795	0.420015	0.15989
Tagaea	0.776988	0.397135	0.594177	0.160687
Cerasicoccus	0.262777	0.876821	0.662972	0.161723
uncultured_Syntrophobacteraceae_bacterium	0.14657	0.429018	0.303959	0.163096
Bdellovibrio	0.328246	0.536076	0.723656	0.163513
unclassified_Methyloligellaceae	0.770793	0.757209	0.725327	0.163696
Niastella	0.487512	0.361645	0.0841393	0.164318
Agromyces	0.76794	0.776577	0.201488	0.164726
UCG_012	0.678086	0.80036	0.355918	0.167561
unclassified_Kapabacteriales	0.163978	0.813982	0.292447	0.167565
Ureibacillus	0.649123	0.787627	0.802567	0.172514
Adhaeribacter	0.138518	0.971581	0.601724	0.172525
Tepidibacillus	0.153504	0.538828	0.139218	0.172769
unclassified_Gemmatimonadota	0.775336	0.687462	0.937145	0.174805
Prevotella_9	0.279247	0.411733	0.238613	0.17608
Tistlia	0.355918	0.786524	1	0.176243
unclassified_Actinobacteriota	0.28407	0.897311	0.363422	0.176561
uncultured_Thermomicrobium_sp.	0.913785	0.355918	0.355918	0.17707
Enteractinococcus	0.913785	0.355918	0.608745	0.178324
Falsirhodobacter	0.355918	0.355918	0.466029	0.179365
unclassified_Limnochordales	0.446129	0.621198	0.399078	0.179666
Clostridium_sensu_stricto_6	0.514071	0.275198	1	0.179666
unclassified_Gracilibacteraceae	0.650625	0.504432	0.968177	0.180348
Amaricoccus	0.837515	0.868679	0.94862	0.181465
Paenisporosarcina	0.650269	0.365765	0.0714797	0.181521
unclassified_Solirubrobacteraceae	0.322516	0.77402	0.51069	0.182201
unclassified_Microtrichaceae	0.355918	0.611908	0.355918	0.183473
Rivibacter	0.656775	0.623343	0.668984	0.185138
Methylobacillus	0.134867	0.654354	0.763714	0.185146
Spirosoma	1	0.254603	0.639938	0.185154
CL500_3	0.206845	0.73416	0.355918	0.186032
unclassified_NS11_12_marine_group	0.153571	0.594533	0.56879	0.186032
Defluviicoccus	0.355918	0.478653	0.0726729	0.187812
Pelagibius	0.612807	0.192592	0.864677	0.187849
Candidatus_Paracaedibacter	0.283986	0.515518	0.889064	0.18884
Aeromonas	0.462887	0.539585	0.516669	0.189822
Subdoligranulum	0.819803	0.374172	0.355918	0.190195
Oscillibacter	0.650909	0.901439	0.500386	0.190628
Candidatus_Entotheonella	0.601429	0.924904	0.221367	0.191936
TM7a	0.732245	0.772334	0.461661	0.193381
Gracilibacillus	0.535662	0.355918	0.355918	0.194943
Lentilactobacillus	0.822835	0.399733	0.0694534	0.195959
JTB255_marine_benthic_group	1	0.83815	0.355918	0.196573
Ramlibacter	0.769326	0.953608	0.850458	0.196825
Cellulomonas	0.355918	0.0858722	0.883751	0.197224
Flavobacterium	0.608274	0.956735	0.526235	0.197319
Candidatus_Udaeobacter	0.56247	0.161189	0.858395	0.197886
Shewanella	0.25446	0.422269	0.146229	0.197916
unclassified_Simkaniaceae	0.646342	0.0914083	0.231697	0.198045
Phascolarctobacterium	0.335976	0.366753	0.846672	0.198236
unclassified_Acidobacteriota	0.441225	0.36695	0.355918	0.199789
Rhodopila	0.355918	0.38365	0.18838	0.201399
IMCC26207	0.653769	0.111642	0.0915925	0.203351
unclassified_Thermoactinomycetaceae	0.400393	0.627576	0.479176	0.204128
Novosphingobium	0.964649	0.392264	0.764454	0.204724
Dinghuibacter	0.355918	1	0.371793	0.205362
Prevotella	0.318122	0.295157	0.633949	0.205692
Opitutus	0.997337	0.488887	0.379254	0.208237
unclassified_Syntrophales	0.355918	0.626511	0.162039	0.208419
unclassified_Proteobacteria	0.429236	0.35913	0.136386	0.209189
unclassified_WWH38	0.516876	0.989406	0.014485	0.209219
Parviterribacter	0.697875	0.185158	0.163257	0.209869
Methylocaldum	0.716322	0.653412	0.579278	0.210502
unclassified_JG30_KF_CM45	0.825866	0.239716	0.866563	0.21077
unclassified_Reyranellaceae	0.616539	0.816645	0.682317	0.212304
Lysinibacillus	0.596647	0.245537	0.374586	0.213592
Humibacter	0.289024	0.355918	0.256405	0.214347
Candidatus_Xiphinematobacter	0.978637	0.404091	0.234432	0.217953
Acidovorax	0.855651	0.501841	0.489773	0.218865
uncultured_Planctomycetales_bacterium	0.355918	0.355918	1	0.218878
unclassified_SB_5	0.928737	0.488004	0.30251	0.219341
Desulfallas_Sporotomaculum	0.880726	0.134738	0.389379	0.220469
unclassified_Gaiellales	0.190058	0.501057	0.452893	0.220472
Solimonas	0.892284	0.563415	0.336181	0.220686
uncultured_prokaryote	0.670644	0.254271	0.571722	0.22096
unclassified_BIrii41	0.668592	0.626558	0.738867	0.221952
Hirschia	0.131053	0.773719	0.968116	0.222609
Pseudomonas	0.439626	0.791862	0.572219	0.223712
unclassified_Euzebyaceae	0.600012	0.537095	0.863694	0.22427
unclassified_Candidatus_Sonnebornia_yantaiensis	0.443174	0.397653	0.515877	0.225671
Thalassobacillus	0.57393	0.524781	0.355918	0.226348
Ornithinimicrobium	1	0.342584	0.46479	0.227529
Flavihumibacter	0.256676	0.225388	0.25397	0.227792
unclassified_Saccharimonadales	0.331858	0.12148	0.154032	0.228365
unclassified_bacterium_endosymbiont_of_Onthophagus_Taurus	0.51436	0.639134	0.12981	0.228401
unclassified_Limnochordaceae	0.853459	0.473508	0.625106	0.228418
Pseudorhodoplanes	0.687564	0.105021	0.848341	0.229563
Candidatus_Babela	0.311019	0.791092	0.88109	0.230262
unclassified_env.OPS_17	0.117779	0.896623	0.95949	0.230826
Ferruginibacter	0.171075	0.0992812	0.819415	0.234336
Clostridium_sensu_stricto_7	0.355313	0.355918	0.217717	0.234715
Variovorax	0.27415	0.802224	0.355918	0.236111
unclassified_Ardenticatenaceae	0.144286	0.238895	0.355918	0.238147
Dehalobacterium	0.506759	0.0232352	0.508157	0.238268
Bauldia	0.0468447	0.119023	0.813398	0.239858
Gaiella_sp._EBR4_RS1	0.248737	0.793495	0.995057	0.24048
unclassified_Acidobacteriales	0.526053	0.298952	0.307549	0.241118
unclassified_Pedosphaeraceae	0.298685	0.236788	0.627953	0.242127
unclassified_Xanthobacteraceae	0.858436	0.0723308	0.326807	0.242443
Aeromicrobium	0.100318	0.879406	0.529674	0.243467
Pseudoxanthomonas	0.684514	0.46731	0.652755	0.244522
Dongia	0.511981	0.302489	0.58978	0.24461
unclassified_KF_JG30_B3	0.985068	0.596528	0.944021	0.245092
Sedimentibacter	0.701098	0.327127	0.927361	0.246031
unclassified_Pirellulaceae	0.479595	0.355918	1	0.247839
Sphingopyxis	0.880583	0.668404	0.94463	0.248103
Citricoccus	0.378497	0.285151	0.210441	0.24842
Ornithinibacillus	0.281451	0.202467	0.904732	0.248706
Vicinamibacter	0.189026	0.322324	0.241312	0.249576
Desulfitibacter	0.355918	0.273495	0.444693	0.251009
unclassified_Amb_16S_1323	0.83208	0.979906	0.506532	0.251646
Glycomyces	0.3268	0.517128	0.420357	0.253557
Thioalkalispira_Sulfurivermis	0.276317	0.206272	0.377586	0.259053
unclassified_37_13	0.134211	0.53125	0.38549	0.259699
Marvinbryantia	1	0.355918	0.297546	0.260162
Microbacterium	0.698688	0.543295	0.590819	0.260334
Solirubrobacterales_bacterium_67_14	0.355918	0.0997484	0.507231	0.26046
Treponema	0.355918	0.355918	0.863937	0.260715
Candidatus_Ovatusbacter	0.152934	0.170523	0.704137	0.26122
Raoultella	1	1	1	0.261337
Solirubrobacter	0.826289	0.208989	0.991927	0.261495
Egicoccus	0.913785	0.355918	1	0.261575
uncultured_Desulfuromonadales_bacterium	0.158296	0.886592	0.961396	0.26181
unclassified_Micromonosporaceae	0.822621	0.168509	0.305594	0.261818
Paucibacter	0.918338	0.492843	0.144416	0.262201
unclassified_UCG_010	0.197762	0.262779	0.452009	0.26428
uncultured_sludge_bacterium_H8	0.818129	0.147668	1	0.265388
unclassified_AKAU3564_sediment_group	0.232733	0.423547	0.154817	0.265612
unclassified_Archaea	0.355918	0.355918	0.87396	0.266599
unclassified_Micavibrionales	0.887553	0.636732	0.629315	0.267482
Bhargavaea	0.355918	0.355918	0.355918	0.267807
Acidothermus	1	0.355918	0.821965	0.268712
unclassified_Limnochordia	0.479376	0.189477	1	0.269001
Tepidibacter	0.355918	0.355918	1	0.269057
Lachnospira	0.355918	1	0.189754	0.271157
uncultured_soil_bacterium	0.759938	0.837162	0.791898	0.27173
Modestobacter	0.355918	0.355918	0.420926	0.272224
Skermanella	0.734621	1	0.288848	0.275608
Tepidimicrobium	0.437522	0.703059	0.234418	0.27771
Pedomicrobium	0.690277	0.941854	0.311071	0.278032
Leifsonia	0.702025	0.998342	0.293952	0.278425
Ellin6055	0.965391	0.832421	0.470688	0.278632
Anaerostignum	0.355918	0.355918	0.355918	0.279229
Caulobacter	0.728386	0.915646	0.287676	0.280697
uncultured_Epsilonproteobacteria_bacterium	0.355918	0.00634152	0.531401	0.28096
Colidextribacter	0.528987	0.999983	0.56478	0.28103
Prochlorococcus_MIT9313	0.978563	1	0.492837	0.281126
unclassified_Xanthomonadales	0.338357	0.797197	0.384982	0.281405
Caproiciproducens	0.779118	0.736602	0.126393	0.282477
unclassified_SBR1031	0.850915	0.377591	0.981535	0.283537
Haliangium	0.816898	0.749841	0.20477	0.283588
Nordella	0.84304	0.789017	0.945896	0.283942
Saccharopolyspora	0.384515	0.49642	0.291174	0.286919
Salinispora	0.707894	0.355918	0.355918	0.288234
Mucilaginibacter	0.496428	0.26499	0.890897	0.289157
Verrucosispora	0.694631	0.78718	0.734755	0.290773
uncultured_Bacteroidetes_bacterium	0.380301	0.365928	0.640632	0.290929
Panacagrimonas	0.209996	0.682057	0.388584	0.291082
Comamonas	0.713996	0.114291	0.411235	0.292434
unclassified_Microtrichales	0.819943	0.490118	0.637062	0.294003
Brevundimonas	0.413119	0.586246	0.649747	0.294675
Unassigned	0.262831	0.246322	0.325734	0.294707
Edaphobaculum	0.504861	0.894026	0.470116	0.297188
uncultured_Termite_group_1_bacterium	1	1	1	0.297216
unclassified_Elusimicrobiota	0.355918	0.196679	1	0.298537
Syntrophomonas	0.879261	0.923174	0.569556	0.29859
uncultured_Sporanaerobacter_sp.	0.115297	0.810232	0.289335	0.299853
Pygmaiobacter	0.431153	0.28706	0.355918	0.300495
unclassified_Sumerlaeia	0.583074	0.336034	0.376508	0.302695
Hungateiclostridium	0.597742	0.215862	0.355918	0.303604
alphaI_cluster	0.355918	0.59309	0.675926	0.304475
Limibaculum	0.0989466	0.476727	0.845621	0.304486
Solibacillus	0.493583	0.338227	0.523338	0.305347
Fictibacillus	0.154766	0.712468	0.292404	0.306711
Actinomyces	0.3925	0.828801	0.0832921	0.30672
Faecalibaculum	0.314158	0.140357	0.343026	0.308126
Euzebya	0.85549	0.249118	0.743905	0.308264
Dyadobacter	0.431067	0.983483	0.396738	0.308646
Nannocystis	0.105042	0.210599	0.21186	0.309216
Oceanicella	0.248348	0.0534587	0.252484	0.309252
Escherichia_Shigella	0.878557	0.369473	0.421769	0.309587
Roseimicrobium	0.935841	0.89913	0.518221	0.310206
Nitrosomonas	0.194357	0.091088	0.0117212	0.312054
Family_XIII_AD3011_group	0.384825	0.133518	0.159068	0.312899
Paenibacillus	0.0782984	0.72821	0.305081	0.314492
Firmicutes_bacterium_1229_1IIA	0.705056	0.106083	0.270909	0.315933
Neochlamydia	0.738735	0.426472	0.966251	0.316475
unclassified_Oligoflexaceae	0.927411	0.27703	0.779314	0.317326
unclassified_Candidatus_Doudnabacteria_bacterium_RIFCSPLOWO2_02_FULL_48_13	0.499167	0.546917	0.524564	0.318237
Nesterenkonia	0.355918	0.355918	0.969503	0.318446
Flindersiella	0.875737	0.450435	0.653209	0.318587
unclassified_Cyanobacteriales	0.935047	0.135713	0.402603	0.319936
Geobacillus	0.331649	0.367844	0.355918	0.320016
Delftia	0.348828	0.339604	0.990917	0.321289
Thermobifida	0.355918	0.355918	0.355918	0.322452
unclassified_Chlorobi_bacterium_OLB5	0.474517	0.930982	0.355918	0.322774
Membranicola	0.355918	1	1	0.322783
Dechloromonas	0.0639786	0.831398	0.501696	0.323669
Phaselicystis	0.412855	0.2212	0.355918	0.328518
Pajaroellobacter	0.416757	0.752824	0.131085	0.328863
Lachnospiraceae_FCS020_group	0.355918	0.547724	0.355918	0.329376
Denitratisoma	0.146614	0.693327	0.292972	0.329788
Lachnoclostridium	0.809638	0.488499	0.0653254	0.330556
unclassified_Prevotellaceae	0.546365	0.219329	0.0776382	0.330779
unclassified_Geminicoccaceae	0.860665	0.687879	0.315121	0.331915
Enterococcus	0.600129	0.346053	0.0165425	0.332006
Olsenella	0.465363	0.213714	0.137465	0.333777
Solitalea	0.355918	0.5578	0.355918	0.337067
unclassified_Cytophagales	1	1	0.381077	0.33727
Candidatus_Koribacter	0.174275	1	0.438001	0.337278
Ellin6067	0.585095	0.680949	0.43273	0.339922
Synechococcus_CC9902	0.157551	0.355918	0.184479	0.340641
unclassified_Sphingobacteriales	0.821278	0.329899	0.111145	0.342523
Klebsiella	0.73138	0.131411	0.128661	0.342565
Rheinheimera	0.461995	0.514633	0.594594	0.342582
Azoarcus	0.322135	0.952115	1	0.347403
Psychrobacter	0.248203	0.236067	0.970935	0.348617
Acidipila_Silvibacterium	0.355918	0.355918	0.355918	0.348938
Aerococcus	0.355918	0.334327	0.40523	0.349356
Synergistes	0.611553	0.355918	1	0.351111
Alloprevotella	0.670498	0.354675	0.439068	0.352108
Acetivibrio	0.241235	0.389372	0.888207	0.353519
Clostridium_sensu_stricto_13	0.540538	0.816651	0.967798	0.353647
Limosilactobacillus	0.205592	0.325274	0.384567	0.353858
RB41	0.553651	0.291413	0.836633	0.354119
Tolypothrix	0.355918	0.355918	0.355918	0.355875
Quadrisphaera	1	0.355918	0.0590223	0.355918
Candidatus_Protochlamydia	0.430512	0.862748	0.065504	0.355918
Candidatus_Trichorickettsia	0.866491	0.529611	0.118165	0.355918
Streptomonospora	1	1	0.13398	0.355918
Fournierella	0.355918	0.355918	0.13409	0.355918
unclassified_mle1_27	0.355918	0.355918	0.1342	0.355918
Piscibacillus	0.513734	0.355918	0.139924	0.355918
unclassified_Flavobacteriales	0.427141	0.324742	0.146122	0.355918
Cryptanaerobacter	0.355918	0.28565	0.149145	0.355918
Geodermatophilus	1	1	0.154789	0.355918
Prevotellaceae_Ga6A1_group	0.355918	0.355918	0.157401	0.355918
unclassified_Sporomusaceae	0.147154	0.534298	0.173043	0.355918
Kurthia	1	0.355918	0.173717	0.355918
unclassified_Bacillales	0.738369	0.937158	0.199651	0.355918
Aquabacterium	1	0.159198	0.199656	0.355918
Myxococcus	0.355918	0.355918	0.199809	0.355918
unclassified_Cyclobacteriaceae	0.77093	0.142324	0.206186	0.355918
Ralstonia	0.489002	0.576875	0.21169	0.355918
LD29	1	0.355918	0.213722	0.355918
unclassified_Coriobacteriales_Incertae_Sedis	0.355918	1	0.21447	0.355918
Achromobacter	0.159396	0.981909	0.215809	0.355918
unclassified_Blastocatellaceae	0.355918	0.355918	0.219076	0.355918
Sporosarcina	0.355918	0.809878	0.220753	0.355918
Janibacter	1	0.355918	0.221966	0.355918
Kocuria	0.485386	1	0.225211	0.355918
Edaphobacter	0.933565	0.222413	0.226678	0.355918
Phaeodactylibacter	0.653901	0.533622	0.231972	0.355918
Blastocatella	0.355918	0.334442	0.233624	0.355918
Mogibacterium	0.355918	0.00197122	0.234561	0.355918
Deinococcus	0.585624	0.355918	0.236341	0.355918
Fluviicola	0.574995	0.38637	0.236547	0.355918
uncultured_Caldilineaceae_bacterium	0.985581	0.401803	0.236745	0.355918
Jeotgalicoccus	0.355918	0.628575	0.237269	0.355918
Dubosiella	1	0.154466	0.237482	0.355918
unclassified_BSV26	0.355918	0.797666	0.241975	0.355918
Thalassobaculum	0.148905	0.355918	0.244613	0.355918
Sulfurimonas	0.355918	1	0.252113	0.355918
unclassified_Thalassobaculales	0.655268	0.0279968	0.253633	0.355918
Anaeroplasma	1	0.355918	0.25475	0.355918
Anaerovibrio	0.219035	0.647049	0.258052	0.355918
Nonomuraea	1	0.157014	0.317267	0.355918
uncultured_Bacteroidales_bacterium	0.130159	0.133983	0.331735	0.355918
Pseudoalteromonas	0.837068	0.355918	0.339002	0.355918
Lactococcus	0.355918	0.342006	0.344251	0.355918
Gulosibacter	0.355918	0.0340329	0.355918	0.355918
Flaviaesturariibacter	1	0.134767	0.355918	0.355918
Defluviitalea	0.471922	0.135455	0.355918	0.355918
Sellimonas	0.355918	0.135455	0.355918	0.355918
unclassified_Neisseriaceae	0.507054	0.13631	0.355918	0.355918
Prosthecomicrobium	0.312118	0.174251	0.355918	0.355918
Lysinimonas	0.355918	0.180414	0.355918	0.355918
Rhizocola	0.355918	0.180685	0.355918	0.355918
unclassified_Zavarziniales	0.355918	0.224564	0.355918	0.355918
Craurococcus_Caldovatus	0.355918	0.26971	0.355918	0.355918
Robinsoniella	0.355918	0.272128	0.355918	0.355918
Thiobacillus	1	0.275975	0.355918	0.355918
UC5_1_2E3	1	0.291568	0.355918	0.355918
Candidatus_Arthromitus	1	0.343914	0.355918	0.355918
Megasphaera	0.349711	0.351072	0.355918	0.355918
unclassified_Desulfobacteria	1	0.353921	0.355918	0.355918
Ahniella	0.168205	0.355918	0.355918	0.355918
unclassified_Flavobacteriaceae	0.1928	0.355918	0.355918	0.355918
uncultured_Desulfovirga_sp.	0.221322	0.355918	0.355918	0.355918
Fibrobacter	0.239754	0.355918	0.355918	0.355918
Alicycliphilus	0.299819	0.355918	0.355918	0.355918
unclassified_Tannerellaceae	0.355918	0.355918	0.355918	0.355918
Peptococcus	0.355918	0.355918	0.355918	0.355918
Bacteriovorax	0.355918	0.355918	0.355918	0.355918
uncultured_Muribaculaceae_bacterium	0.355918	0.355918	0.355918	0.355918
Bilophila	0.355918	0.355918	0.355918	0.355918
Chelativorans	0.355918	0.355918	0.355918	0.355918
Quinella	0.355918	0.355918	0.355918	0.355918
Oikopleura	0.355918	0.355918	0.355918	0.355918
Beijerinckia	0.355918	0.355918	0.355918	0.355918
Amycolatopsis	0.355918	0.355918	0.355918	0.355918
Rikenella	0.355918	0.355918	0.355918	0.355918
unclassified_Verrucomicrobiota	0.355918	0.355918	0.355918	0.355918
unclassified_Opitutaceae	0.355918	0.355918	0.355918	0.355918
Olivibacter	0.355918	0.355918	0.355918	0.355918
YC_ZSS_LKJ63	0.417595	0.355918	0.355918	0.355918
unclassified_27F_1492R	0.446129	0.355918	0.355918	0.355918
Rhodovibrio	0.555594	0.355918	0.355918	0.355918
unclassified_Woeseiaceae	0.988067	0.355918	0.355918	0.355918
Chthonomonas	1	0.355918	0.355918	0.355918
Paeniglutamicibacter	1	0.355918	0.355918	0.355918
Jahnella	1	0.355918	0.355918	0.355918
uncultured_Sphingobacteriia_bacterium	1	0.355918	0.355918	0.355918
A2	1	0.355918	0.355918	0.355918
ADurb.Bin063_1	1	0.355918	0.355918	0.355918
Lentimicrobium	1	0.355918	0.355918	0.355918
[Eubacterium]_xylanophilum_group	1	0.355918	0.355918	0.355918
Fusibacter	1	0.355918	0.355918	0.355918
unclassified_Candidatus_Gastranaerophilales_bacterium_Zag_111	1	0.355918	0.355918	0.355918
Coriobacteriaceae_UCG_002	1	0.355918	0.355918	0.355918
Empedobacter	1	0.355918	0.355918	0.355918
Verrucomicrobium	1	0.355918	0.355918	0.355918
Lachnospiraceae_UCG_001	1	0.355918	0.355918	0.355918
uncultured_Barnesiella_sp.	1	0.355918	0.355918	0.355918
Xylophilus	1	0.355918	0.355918	0.355918
Desertibacter	1	0.355918	0.355918	0.355918
unclassified_Polyangiaceae	1	0.355918	0.355918	0.355918
Candidatus_Stoquefichus	1	0.355918	0.355918	0.355918
Citrifermentans	1	0.355918	0.355918	0.355918
unclassified_Desulfuromonadales	1	0.355918	0.355918	0.355918
Lysinimicrobium	1	0.355918	0.355918	0.355918
Secundilactobacillus	1	0.355918	0.355918	0.355918
Caldilinea	1	0.355918	0.355918	0.355918
Serinicoccus	1	0.355918	0.355918	0.355918
Kaistia	0.355918	0.363788	0.355918	0.355918
Barnesiella	0.355918	0.368531	0.355918	0.355918
Rubellimicrobium	0.143123	0.373665	0.355918	0.355918
uncultured_Chlorobi_bacterium	0.377106	0.383636	0.355918	0.355918
Smithella	0.355918	0.403452	0.355918	0.355918
Syntrophaceticus	0.355918	0.414053	0.355918	0.355918
Elusimicrobium	1	0.424577	0.355918	0.355918
Ideonella	0.988209	0.523013	0.355918	0.355918
unclassified_Chthonomonadales	1	0.626511	0.355918	0.355918
JGI_0001001_H03	0.19178	0.653343	0.355918	0.355918
Tyzzerella	0.288681	0.664262	0.355918	0.355918
Sporomusa	0.367986	0.773446	0.355918	0.355918
unclassified_Subgroup_9	0.173119	0.78092	0.355918	0.355918
Curvibacter	0.272456	0.783049	0.355918	0.355918
Tahibacter	1	0.794553	0.355918	0.355918
unclassified_Azospirillaceae	0.355918	0.812149	0.355918	0.355918
unclassified_Oxalobacteraceae	0.367091	0.83851	0.355918	0.355918
unidentified_rumen_bacterium_RF32	0.355918	0.872285	0.355918	0.355918
uncultured_sludge_bacterium_H5	1	0.874472	0.355918	0.355918
Jeotgalibacillus	0.355918	0.890964	0.355918	0.355918
unclassified_Desulfobulbaceae	0.885066	0.904611	0.355918	0.355918
unclassified_Rickettsiaceae	0.355918	0.914235	0.355918	0.355918
uncultured_Verrucomicrobia_bacterium	1	0.918384	0.355918	0.355918
Pseudobacteroides	0.355918	0.935522	0.355918	0.355918
uncultured_Chlamydiales_bacterium	0.355918	0.946772	0.355918	0.355918
uncultured_Myxococcales_bacterium	0.14377	1	0.355918	0.355918
Victivallis	0.355918	1	0.355918	0.355918
Klenkia	0.355918	1	0.355918	0.355918
Poseidonibacter	0.355918	1	0.355918	0.355918
Candidatus_Metachlamydia	0.355918	1	0.355918	0.355918
unclassified_JG30_KF_AS9	0.355918	1	0.355918	0.355918
Lachnospiraceae_NC2004_group	0.355918	1	0.355918	0.355918
Fusicatenibacter	0.355918	1	0.355918	0.355918
unclassified_SAR116_clade	0.355918	1	0.355918	0.355918
Lacunisphaera	0.355918	1	0.355918	0.355918
BSV13	0.355918	1	0.355918	0.355918
Actinopolymorpha	0.355918	1	0.355918	0.355918
Rhodohalobacter	0.355918	1	0.355918	0.355918
Sideroxydans	0.465851	1	0.355918	0.355918
Prosthecobacter	0.555531	1	0.355918	0.355918
Labilithrix	0.988209	1	0.355918	0.355918
bacterium_Ellin6517	1	1	0.355918	0.355918
Pir4_lineage	1	1	0.355918	0.355918
Granulicatella	1	1	0.355918	0.355918
uncultured_Ectothiorhodospiraceae_bacterium	1	1	0.355918	0.355918
Dactylosporangium	1	1	0.355918	0.355918
Salinimicrobium	1	1	0.355918	0.355918
unclassified_Alcaligenaceae	1	1	0.355918	0.355918
Mariniphaga	1	1	0.355918	0.355918
Cesiribacter	1	1	0.355918	0.355918
Sunxiuqinia	1	1	0.355918	0.355918
Peptoniphilus	1	1	0.355918	0.355918
Tropicimonas	1	1	0.355918	0.355918
Shuttleworthia	1	1	0.355918	0.355918
Erysipelotrichaceae_UCG_009	1	1	0.355918	0.355918
Phaeospirillum	1	1	0.355918	0.355918
unclassified_Erysipelatoclostridiaceae	1	1	0.355918	0.355918
Oxalobacter	1	1	0.355918	0.355918
WCHB1_32	1	1	0.355918	0.355918
Butyrivibrio	1	1	0.355918	0.355918
UBA1819	1	1	0.355918	0.355918
uncultured_Coriobacteriaceae_bacterium	1	1	0.355918	0.355918
Oceanisphaera	1	1	0.355918	0.355918
Desulfitobacterium	0.966779	0.395659	0.362861	0.355918
Zhizhongheella	0.355918	1	0.371104	0.355918
Saccharofermentans	0.355918	0.355918	0.374543	0.355918
UCG_002	1	0.355918	0.387157	0.355918
Lawsonella	0.355918	0.355918	0.389754	0.355918
Sporichthya	1	0.209117	0.404149	0.355918
Parvibaculum	0.454979	0.613729	0.408376	0.355918
Solobacterium	0.543226	0.66412	0.414116	0.355918
Neisseria	1	0.355918	0.419701	0.355918
unclassified_Sutterellaceae	0.355918	0.423079	0.423817	0.355918
[Eubacterium]_siraeum_group	0.355918	0.324078	0.431328	0.355918
uncultured_Nitrosomonadales_bacterium	0.355918	1	0.438823	0.355918
Oligoflexus	0.470674	0.243219	0.44054	0.355918
Ktedonobacter	0.658522	0.355918	0.441522	0.355918
ASF356	1	0.355918	0.445463	0.355918
unclassified_Pseudomonadales	0.217364	0.47712	0.448933	0.355918
Paenarthrobacter	0.355918	0.813339	0.451927	0.355918
[Anaerorhabdus]_furcosa_group	1	1	0.462778	0.355918
Parafilimonas	0.186567	0.396107	0.471413	0.355918
Parapusillimonas	1	0.355918	0.478927	0.355918
Salinibacterium	0.418564	0.355918	0.493743	0.355918
uncultured_anaerobic_ammonium_oxidizing_bacterium	1	0.870777	0.508834	0.355918
Fimbriimonas	0.219201	0.279925	0.514292	0.355918
uncultured_Candidatus_Rokubactera_bacterium	1	0.355918	0.526722	0.355918
unclassified_Spirosomaceae	0.256251	0.766675	0.539885	0.355918
Paucisalibacillus	0.355918	0.660667	0.558191	0.355918
Rhodopseudomonas	1	0.355918	0.561448	0.355918
unclassified_Comamonadaceae	0.480533	0.355918	0.570683	0.355918
Tetrasphaera	1	0.355918	0.582455	0.355918
Rhizomicrobium	0.117025	0.99857	0.585927	0.355918
uncultured_Holophaga_sp.	0.376809	0.369947	0.594725	0.355918
unclassified_Myxococcaceae	0.660649	0.146516	0.607462	0.355918
unclassified_Rhizobiales	0.618251	0.47968	0.615297	0.355918
Planococcus	0.355918	0.700206	0.61655	0.355918
Acetobacter	1	1	0.617559	0.355918
Rubrobacter	0.212575	0.362951	0.620945	0.355918
unclassified_Caulobacteraceae	0.97894	0.657687	0.626539	0.355918
Sulfurifustis	0.408351	0.405842	0.630826	0.355918
CAG_873	1	0.355918	0.639926	0.355918
unclassified_Babeliaceae	0.355918	0.355918	0.64873	0.355918
Gordonia	0.355918	0.909704	0.657408	0.355918
unclassified_Candidatus_Kapabacteria_sp._59_99	1	0.355918	0.661625	0.355918
unclassified_PB19	0.134311	0.355918	0.66859	0.355918
Filomicrobium	0.30713	0.672519	0.68454	0.355918
unclassified_Hyphomicrobiaceae	0.584873	0.0507175	0.690599	0.355918
Veillonella	0.355918	0.355918	0.719512	0.355918
uncultured_marine_bacterium	0.946327	0.52882	0.726176	0.355918
unclassified_MBA03	0.49464	0.127968	0.729533	0.355918
Candidatus_Thiosymbion	1	0.355918	0.765171	0.355918
Rugosimonospora	1	0.878958	0.767404	0.355918
hgcI_clade	0.355918	1	0.791179	0.355918
Candidatus_Obscuribacter	0.745648	0.270821	0.803257	0.355918
Crassaminicella	0.603154	0.838865	0.820157	0.355918
unclassified_Magnetospiraceae	0.497109	0.726786	0.869915	0.355918
Amphiplicatus	0.355918	0.355918	0.920951	0.355918
uncultured_Alistipes_sp.	0.355918	0.355918	0.921505	0.355918
Prevotella_7	0.271093	0.355918	0.924997	0.355918
DNF00809	0.463297	1	0.934049	0.355918
unclassified_Syntrophomonadaceae	0.355918	0.147753	0.950041	0.355918
Erwinia	1	1	0.953188	0.355918
Albidovulum	0.355918	1	0.966462	0.355918
Sphaerisporangium	0.370216	1	0.971072	0.355918
Roseovarius	0.154172	0.355918	0.975637	0.355918
Brachybacterium	0.641675	1	0.97952	0.355918
Krasilnikovia	0.355918	1	0.98949	0.355918
Thermopetrobacter	0.627873	0.0854006	1	0.355918
unclassified_Heliobacteriaceae	0.355918	0.129835	1	0.355918
unclassified_Syntrophobotulaceae	0.69351	0.13459	1	0.355918
Luedemannella	0.355918	0.225559	1	0.355918
Salipaludibacillus	0.355918	0.238959	1	0.355918
Spirillospora	0.672661	0.281346	1	0.355918
Singulisphaera	0.374382	0.326381	1	0.355918
unclassified_Nocardiopsaceae	0.913785	0.34613	1	0.355918
YC_ZSS_LKJ147	0.145792	0.355918	1	0.355918
Collinsella	0.233633	0.355918	1	0.355918
unclassified_Polyangiales	0.354753	0.355918	1	0.355918
Negativibacillus	0.355918	0.355918	1	0.355918
unclassified_Rikenellaceae	0.355918	0.355918	1	0.355918
Alkanibacter	0.355918	0.355918	1	0.355918
Succinatimonas	0.355918	0.355918	1	0.355918
Lachnospiraceae_UCG_004	0.355918	0.355918	1	0.355918
Leptotrichia	0.355918	0.355918	1	0.355918
unclassified_Symbiobacteraceae	0.355918	0.355918	1	0.355918
unclassified_Candidatus_Peribacteria	0.355918	0.355918	1	0.355918
Intrasporangium	0.355918	0.355918	1	0.355918
Lutibaculum	0.355918	0.355918	1	0.355918
Afifella	0.355918	0.355918	1	0.355918
uncultured_Armatimonadetes_bacterium	0.355918	0.355918	1	0.355918
unclassified_Kiloniellaceae	0.355918	0.355918	1	0.355918
Actinopolyspora	0.355918	0.355918	1	0.355918
SP3_e08	0.355918	0.355918	1	0.355918
uncultured_Clostridiisalibacter_sp.	0.360442	0.355918	1	0.355918
Coprococcus	0.427884	0.355918	1	0.355918
unclassified_Lachnospirales	0.545373	0.355918	1	0.355918
unclassified_Anaerovoracaceae	0.590713	0.355918	1	0.355918
DMER64	0.634703	0.355918	1	0.355918
Sutterella	0.758286	0.355918	1	0.355918
Sporocytophaga	0.892339	0.355918	1	0.355918
Xiangella	0.947353	0.355918	1	0.355918
unclassified_Firmicutes_bacterium_CAG_822	1	0.355918	1	0.355918
unclassified_Devosiaceae	1	0.355918	1	0.355918
Lacticaseibacillus	1	0.355918	1	0.355918
Anaerofustis	1	0.355918	1	0.355918
unclassified_Ferrovibrionales	1	0.355918	1	0.355918
Aeribacillus	1	0.355918	1	0.355918
Pseudohaliea	1	0.355918	1	0.355918
unclassified_KD3_93	1	0.355918	1	0.355918
Mailhella	1	0.355918	1	0.355918
unclassified_Candidatus_Nomurabacteria	1	0.355918	1	0.355918
Mitsuaria	1	0.355918	1	0.355918
Adlercreutzia	1	0.355918	1	0.355918
Angustibacter	1	0.355918	1	0.355918
Phytoactinopolyspora	1	0.355918	1	0.355918
Nioella	1	0.355918	1	0.355918
Lapillicoccus	1	0.355918	1	0.355918
Pullulanibacillus	1	0.355918	1	0.355918
uncultured_Solibacteraceae_bacterium	1	0.355918	1	0.355918
Meridianimaribacter	1	0.355918	1	0.355918
uncultured_deep_sea_bacterium	1	0.355918	1	0.355918
Oceanibaculum	1	0.355918	1	0.355918
Yaniella	1	0.355918	1	0.355918
Eisenbergiella	1	0.355918	1	0.355918
unclassified_DTU014	0.355918	0.358811	1	0.355918
Crocinitomix	1	0.412108	1	0.355918
Enorma	0.355918	0.439684	1	0.355918
GCA_900066575	0.355918	0.47886	1	0.355918
unclassified_Ignavibacteriales	0.355918	0.484042	1	0.355918
Filimonas	0.555594	0.573386	1	0.355918
[Rhizobium]_sphaerophysae_group	1	0.582479	1	0.355918
unclassified_candidate_division_TM7_bacterium_LY2	0.355918	0.603488	1	0.355918
[Ruminococcus]_gauvreauii_group	1	0.635541	1	0.355918
unclassified_Rickettsiales	0.355918	0.650866	1	0.355918
Kribbella	0.653623	0.655546	1	0.355918
unclassified_Acidobacteriae	0.173143	0.662321	1	0.355918
Planktosalinus	0.387786	0.677174	1	0.355918
Rubrivivax	0.457365	0.684399	1	0.355918
Sphaerimonospora	0.355918	0.83851	1	0.355918
Thermoclostridium	0.355918	0.851321	1	0.355918
Estrella	1	0.888631	1	0.355918
Actinoplanes	0.517087	0.932395	1	0.355918
unclassified_Leptolyngbyaceae	0.355918	0.979675	1	0.355918
uncultured_archaeon	0.279087	1	1	0.355918
Candidatus_Bacilloplasma	0.355918	1	1	0.355918
unclassified_bacterium_rJ7	0.355918	1	1	0.355918
unclassified_Acetobacteraceae	0.355918	1	1	0.355918
Lactonifactor	0.355918	1	1	0.355918
unclassified_Nitrososphaeraceae	0.355918	1	1	0.355918
Verruc_01	0.355918	1	1	0.355918
Lachnospiraceae_ND3007_group	0.355918	1	1	0.355918
Sporanaerobacter	0.355918	1	1	0.355918
Rhodoferax	0.355918	1	1	0.355918
Slackia	0.355918	1	1	0.355918
Faecalicoccus	0.355918	1	1	0.355918
Fastidiosipila	0.355918	1	1	0.355918
Candidatus_Cloacimonas	0.355918	1	1	0.355918
unclassified_Brassicibacter	0.355918	1	1	0.355918
FukuN18_freshwater_group	0.355918	1	1	0.355918
unclassified_p_251_o5	0.355918	1	1	0.355918
GKS98_freshwater_group	0.355918	1	1	0.355918
[Eubacterium]_oxidoreducens_group	0.355918	1	1	0.355918
Methyloligella	0.355918	1	1	0.355918
Proteiniphilum	0.355918	1	1	0.355918
Ulvibacter	0.355918	1	1	0.355918
unclassified_Chthoniobacterales	0.355918	1	1	0.355918
Tenacibaculum	0.355918	1	1	0.355918
Acidobacteria_bacterium_LWQ13	0.355918	1	1	0.355918
Candidatus_Carsonella	0.355918	1	1	0.355918
NS2b_marine_group	0.355918	1	1	0.355918
Nitrosospira	0.383679	1	1	0.355918
DSSF69	0.397968	1	1	0.355918
unclassified_Desulfosarcinaceae	0.465588	1	1	0.355918
alpha_proteobacterium_HIMB59	0.466673	1	1	0.355918
Chitinimonas	0.784768	1	1	0.355918
Acetatifactor	1	1	1	0.355918
Aerosphaera	1	1	1	0.355918
Aliihoeflea	1	1	1	0.355918
Antricoccus	1	1	1	0.355918
Aquibacillus	1	1	1	0.355918
Arboricoccus	1	1	1	0.355918
Azonexus	1	1	1	0.355918
Blastopirellula	1	1	1	0.355918
Bogoriella	1	1	1	0.355918
Bombilactobacillus	1	1	1	0.355918
Candidatus_Dependentiae_bacterium__ex_Spumella_elongata_CCAP_955_1	1	1	1	0.355918
Candidatus_Nitrocosmicus	1	1	1	0.355918
Caryophanon	1	1	1	0.355918
Chondromyces	1	1	1	0.355918
Chryseoglobus	1	1	1	0.355918
Clostridium_sensu_stricto_18	1	1	1	0.355918
Clostridium_sensu_stricto_3	1	1	1	0.355918
Corallococcus	1	1	1	0.355918
Croceicoccus	1	1	1	0.355918
Cuneatibacter	1	1	1	0.355918
Facklamia	1	1	1	0.355918
Finegoldia	1	1	1	0.355918
Gallicola	1	1	1	0.355918
Gram_negative_bacterium_cTPY_13	1	1	1	0.355918
Haloferula	1	1	1	0.355918
Halorientalis	1	1	1	0.355918
Herbidospora	1	1	1	0.355918
Hoeflea	1	1	1	0.355918
Ignavigranum	1	1	1	0.355918
JG30a_KF_32	1	1	1	0.355918
Janthinobacterium	1	1	1	0.355918
Lachnospiraceae_NK4B4_group	1	1	1	0.355918
Methanobrevibacter	1	1	1	0.355918
Micrococcus	1	1	1	0.355918
Nafulsella_sp.	1	1	1	0.355918
Nitrobacter	1	1	1	0.355918
Nostoc_PCC_7524	1	1	1	0.355918
Photobacterium	1	1	1	0.355918
Pseudoglutamicibacter	1	1	1	0.355918
Rubritepida	1	1	1	0.355918
Salegentibacter	1	1	1	0.355918
Silvanigrella	1	1	1	0.355918
Snodgrassella	1	1	1	0.355918
Sodalis	1	1	1	0.355918
Sporolactobacillus	1	1	1	0.355918
Starkeya	1	1	1	0.355918
Tardiphaga	1	1	1	0.355918
Terrabacter	1	1	1	0.355918
Thalassobius	1	1	1	0.355918
Thermomonospora	1	1	1	0.355918
Wautersiella	1	1	1	0.355918
Yonghaparkia	1	1	1	0.355918
[Desulfobacterium]_catecholicum_group	1	1	1	0.355918
[Streptomyces]_thermoautotrophicus	1	1	1	0.355918
bacterium_YC_ZSS_LKJ66	1	1	1	0.355918
delta_proteobacterium_MLS_D	1	1	1	0.355918
dgA_11_gut_group	1	1	1	0.355918
probable_genus_10	1	1	1	0.355918
unclassified_Acidaminococcaceae	1	1	1	0.355918
unclassified_Alkalibaculum	1	1	1	0.355918
unclassified_Bathyarchaeia	1	1	1	0.355918
unclassified_Bifidobacteriaceae	1	1	1	0.355918
unclassified_Candidatus_Peregrinibacteria_bacterium_RIFCSPLOWO2_02_FULL_48_14	1	1	1	0.355918
unclassified_Candidatus_Ryanbacteria	1	1	1	0.355918
unclassified_Cytophagaceae	1	1	1	0.355918
unclassified_Desulfuromonadia	1	1	1	0.355918
unclassified_Ectothiorhodospirales	1	1	1	0.355918
unclassified_Family_XI	1	1	1	0.355918
unclassified_Granulosicoccales	1	1	1	0.355918
unclassified_Holophagaceae	1	1	1	0.355918
unclassified_Peptostreptococcaceae	1	1	1	0.355918
unclassified_Promicromonosporaceae	1	1	1	0.355918
unclassified_Symbiobacteriales	1	1	1	0.355918
unclassified_Thiotrichaceae	1	1	1	0.355918
uncultured_Candidatus_Koribacter_sp.	1	1	1	0.355918
uncultured_Geoalkalibacter_sp.	1	1	1	0.355918
uncultured_Gram_positive_bacterium	1	1	1	0.355918
uncultured_Leptospira_sp.	1	1	1	0.355918
uncultured_Rubrobacteria_bacterium	1	1	1	0.355918
uncultured_bacterium_PHOS_HE28	1	1	1	0.355918
uncultured_bacterium_mle1_25	1	1	1	0.355918
uncultured_cyanobacterium	1	1	1	0.355918
Shimazuella	0.355918	0.134576	0.355918	0.356175
Terrimonas	0.310283	0.633592	0.995777	0.356667
Rummeliibacillus	0.0102158	0.100887	0.147544	0.360191
Candidatus_Saccharimonas	0.138225	0.424876	0.548195	0.361462
unclassified_Gemmataceae	0.731385	0.45829	0.532582	0.361465
unclassified_WX65	0.10095	0.369794	0.303801	0.361624
Pantoea	0.578181	0.0869829	0.355918	0.362064
Desulfotomaculum	0.435125	0.214268	0.355918	0.362974
Hydrogenophaga	0.582841	0.790983	0.791981	0.364058
Microvirga	0.843769	0.446644	0.662917	0.364762
unclassified_F082	0.341859	0.365032	0.196582	0.36477
Chryseobacterium	0.857623	0.13502	0.365547	0.365855
unclassified_Clostridia_UCG_014	0.230102	0.361244	0.475406	0.367014
uncultured_proteobacterium	0.608857	0.258957	0.287392	0.367161
Acinetobacter	0.577617	0.205398	0.328633	0.367456
unclassified_Holosporaceae	0.909217	0.928319	0.580483	0.367577
unclassified_SJA_28	0.329192	0.0288586	0.774478	0.367636
unclassified_[Eubacterium]_coprostanoligenes_group	0.392987	0.832151	0.435094	0.367675
Blautia	0.854576	0.227787	0.254349	0.367838
Povalibacter	0.0823055	0.267441	0.343278	0.368559
Bosea	0.247409	0.716209	0.964012	0.368654
Desulfosporosinus	0.780938	0.374373	0.699338	0.369449
Luteimonas	0.48988	0.840429	0.968987	0.369665
Nitriliruptor	0.355918	0.355918	0.355918	0.370628
unclassified_Burkholderiales	0.602057	0.611485	0.900878	0.372873
Mycoplasma	0.243503	0.355918	0.355918	0.372898
Pontibacter	0.198394	0.533335	0.475215	0.375615
Occallatibacter	1	1	0.355918	0.378545
Pseudolabrys	0.902562	0.375413	0.762563	0.378694
BD1_7_clade	0.355918	0.22647	0.519233	0.379269
Enterobacter	0.00994438	0.917113	0.217681	0.380649
unclassified_Lactobacillaceae	1	0.3317	0.355918	0.380941
Litorilinea	0.0509536	0.194188	0.811813	0.381446
Alistipes	0.258074	0.34873	0.579929	0.381876
unclassified_Blfdi19	0.352089	0.84716	0.656258	0.383727
Anaerobacterium	0.355918	0.355918	1	0.387779
unclassified_Parachlamydiaceae	0.666625	0.49729	0.269245	0.388678
Thiopseudomonas	1	1	1	0.388762
unclassified_Rhodothermaceae	0.427259	0.458998	0.562914	0.389059
unclassified_Spirochaetaceae	0.129294	0.751882	0.356189	0.390125
Clostridium_sensu_stricto_12	0.670167	0.252766	0.0804853	0.390838
unclassified_Planctomycetes	0.4439	0.0373916	0.178207	0.391815
Patulibacter	0.700475	0.836776	0.802634	0.393821
Parabacteroides	0.433746	0.807313	0.582822	0.396598
Tepidisphaera	0.355918	0.355918	0.177772	0.397111
Mycoplana	0.972938	0.756101	0.376716	0.398084
Desulfofarcimen	0.988209	0.355918	1	0.399765
Lachnospiraceae_NK3A20_group	0.061991	0.781239	0.94452	0.400623
unclassified_Rhodobacteraceae	0.294186	0.6578	0.462549	0.401187
Clostridium_sensu_stricto_15	0.0665312	0.0265131	0.169931	0.401733
unclassified_Rhodospirillaceae	0.882627	0.848482	0.313576	0.403989
Lachnospiraceae_NK4A136_group	0.159793	0.324672	0.577045	0.404666
Chthonobacter	0.139109	0.787156	0.574208	0.404744
unclassified_Azospirillales	0.15857	0.732966	0.732654	0.405849
Helicobacter	0.289275	0.340365	0.407271	0.406049
Microbulbifer	0.120788	0.765146	0.144983	0.408742
unclassified_Saprospiraceae	0.298603	0.565585	0.92128	0.412471
possible_genus_04	0.295478	0.776897	0.630229	0.413024
Odoribacter	0.158652	0.182933	0.645334	0.413627
Brevinema	0.179442	0.355918	0.652517	0.413842
unclassified_Fodinicurvataceae	0.822137	0.171743	0.318769	0.414322
Lactobacillus	0.925039	0.348839	0.362631	0.415
uncultured_Candidatus_Saccharibacteria_bacterium	0.209968	0.106468	0.350534	0.415737
Dietzia	0.540085	0.335626	0.837965	0.418476
uncultured_Actinomycetales_bacterium	0.383443	0.660363	0.829092	0.419212
unclassified_Actinobacteria	0.128652	0.51819	0.507624	0.420342
unclassified_SM2D12	0.51802	0.608931	0.794598	0.420849
unclassified_Bacteroidales	0.355918	0.378007	0.432831	0.422261
uncultured_Acidobacteria_bacterium	0.208537	0.438239	0.42791	0.422647
Sandaracinus	0.540244	0.0302443	0.314115	0.423231
CAG_352	1	0.355918	1	0.426468
unclassified_PAUC26f	0.650942	0.47881	0.134046	0.426567
Promicromonospora	1	1	1	0.426622
unclassified_Defluviicoccales	0.147325	0.595972	0.949242	0.426929
unclassified_SRB2	0.355918	0.67643	0.27142	0.427086
Granulicella	0.157844	0.501449	0.479237	0.429525
Rubritalea	0.355918	0.157896	0.216161	0.429723
Actinoallomurus	0.565348	0.665449	0.667917	0.430818
[Ruminococcus]_torques_group	0.58721	0.986113	0.181488	0.430852
unclassified_Bacteria	0.629194	0.760849	0.655526	0.43147
Acetitomaculum	0.657081	0.51877	0.127407	0.431927
Ferrovibrio	0.821851	0.346369	0.261827	0.432076
unclassified_Lutispora	0.534366	0.0844845	0.390626	0.432632
Cetobacterium	0.424597	0.607948	0.502062	0.433775
Niabella	0.0100035	0.261917	0.411032	0.434545
Rikenellaceae_RC9_gut_group	0.38127	0.507303	0.791206	0.435463
Clostridium_sensu_stricto_1	0.961952	0.563821	0.157097	0.436107
Megamonas	0.355918	0.359229	0.800432	0.436463
Waddlia	0.730161	0.0668016	0.267665	0.436634
Muribaculum	0.737386	0.154412	0.851114	0.436809
Arthrobacter	1	0.354578	0.233579	0.436948
Lautropia	0.397631	0.492116	0.474497	0.436987
Marinobacter	0.367073	0.355918	1	0.437124
Dehalobacter	0.175844	0.280691	0.43733	0.44063
unclassified_Isosphaeraceae	0.599877	0.835433	0.910882	0.441257
unclassified_Magnetospirillaceae	0.849863	0.114934	0.355918	0.441668
Fusobacterium	0.302483	0.696115	0.372853	0.442735
Pseudarthrobacter	0.366406	0.787373	0.0834777	0.4436
Intestinimonas	0.127954	0.804916	0.477397	0.444473
unclassified_Taonella	0.517538	0.202548	0.355918	0.44956
unclassified_DS_100	1	0.134904	0.249317	0.450256
Ligilactobacillus	0.428003	0.276554	0.760543	0.451387
unclassified_Verrucomicrobiaceae	0.00404116	0.233775	0.238698	0.452245
Lachnospiraceae_UCG_006	1	0.355918	0.365958	0.452281
unclassified_Bacillaceae	0.606556	0.273524	0.104192	0.454498
Woeseia	0.169232	0.821421	0.485219	0.45603
Pediococcus	1	0.355918	0.371068	0.456621
Anaerobacillus	1	0.355918	1	0.457276
Prevotellaceae_UCG_001	0.356406	0.389564	0.369845	0.458366
uncultured_Rubrobacterales_bacterium	0.183725	0.355918	0.355918	0.458583
Micromonospora	0.438553	0.334411	0.762691	0.459176
Syntrophus	0.211927	0.672444	0.500553	0.459335
unclassified_RF39	0.474432	0.503461	0.695884	0.459927
Herbaspirillum	0.0508992	0.39934	0.355918	0.460669
unclassified_Vampirovibrionales	0.355918	0.916768	0.721554	0.460669
Actinomadura	0.46162	0.91085	0.369413	0.461116
Aquicella	0.220778	0.0824757	0.563483	0.461373
Clostridium_sensu_stricto_8	0.154605	0.565283	1	0.463145
Thermocrispum	0.355918	0.263009	0.68454	0.469836
Sphingosinicella	0.304504	0.789436	0.953418	0.47042
unclassified_R7C24	0.361065	0.705391	0.408554	0.474916
Arenimonas	0.184721	0.840269	0.552863	0.475024
Candidatus_Alysiosphaera	0.479595	0.299784	0.210869	0.476529
Erysipelatoclostridium	0.450476	0.637466	0.404089	0.477637
unclassified_Rhodanobacteraceae	0.937288	0.188538	0.268011	0.478248
Dialister	0.478403	0.0415342	0.00741428	0.479805
unclassified_KI89A_clade	0.158991	0.4364	0.842794	0.480328
Atopobium	0.0940393	0.358557	0.196397	0.48037
OLB13	0.161783	0.499561	0.293825	0.48082
UCG_005	0.968014	0.259582	0.374908	0.481831
Nocardioides	0.867475	0.837546	0.685121	0.48212
unclassified_Muribaculaceae	0.403668	0.29433	0.425057	0.483783
uncultured_planctomycete	0.336929	0.398831	0.678168	0.487628
unclassified_Izemoplasmatales	0.402547	0.57887	0.538101	0.488129
uncultured_Parcubacteria_group_bacterium	0.321681	0.684059	0.355918	0.488154
JCM_18997	0.809959	0.0574838	0.355918	0.489129
unclassified_Myxococcota	0.166832	0.570069	0.153245	0.489883
Methyloceanibacter	0.521742	0.492047	0.45393	0.490258
unclassified_Halobacteroidaceae	0.986845	0.294559	0.458648	0.491052
uncultured_delta_proteobacterium	0.577328	0.373568	0.437718	0.491663
Tellurimicrobium	0.0299075	0.571686	0.458376	0.49299
unclassified_Paenibacillaceae	0.906188	0.611946	0.95257	0.494613
28_4	0.582391	0.366799	0.359698	0.495512
unclassified_Candidatus_Kaiserbacteria	0.345016	0.438973	0.337474	0.497855
Ignavibacterium	0.781086	0.799527	0.854697	0.497953
uncultured_Alphaproteobacteria_bacterium	0.523071	0.766334	0.25723	0.501377
unclassified_Desulfovibrionaceae	0.807902	0.355918	0.489489	0.50673
unclassified_Ktedonobacteraceae	0.448178	0.992853	0.505287	0.508161
Archangium	0.667395	0.395904	0.711237	0.511377
Haloimpatiens	0.0587125	0.108482	0.134412	0.51182
Christensenellaceae_R_7_group	0.970804	0.794507	0.00278554	0.512752
Blastochloris	1	0.0853046	0.981988	0.514527
unclassified_Eggerthellaceae	0.979338	0.652259	0.111733	0.517199
Rhodanobacter	0.723742	0.330201	0.361014	0.52098
Enhygromyxa	0.425952	0.840918	0.257312	0.522577
Faecalitalea	0.355918	1	0.355918	0.523174
Blastococcus	0.374025	0.334574	0.149271	0.524675
unclassified_Peptostreptococcales_Tissierellales	0.801103	0.355918	0.19253	0.525682
Ornithinicoccus	0.683597	0.201477	0.819333	0.525982
Chryseolinea	0.282836	0.943247	0.48758	0.526399
Candidatus_Omnitrophus	0.432485	0.366378	0.366304	0.527483
unclassified_0319_6G20	0.665692	0.995063	0.545611	0.527932
uncultured_Rubrobacteraceae_bacterium	0.773148	0.861584	0.353472	0.528803
uncultured_sludge_bacterium_A31	0.217998	0.533566	0.576393	0.528898
unclassified_Desulfobacterota	0.456696	0.456677	0.513006	0.529827
unclassified_Bdellovibrionota	0.143123	0.355918	0.355918	0.531074
Methylophilus	0.531141	0.590999	0.213263	0.534063
unclassified_CCD24	0.722952	0.441385	0.289403	0.535192
Desulfovibrio	0.381098	0.54276	0.667857	0.536232
Symbiobacterium	0.644473	0.868945	0.355918	0.538708
Sphingobium	0.512485	0.560986	0.202076	0.54398
Plantactinospora	0.341414	1	0.355918	0.548427
Conexibacter	0.351887	0.186512	0.558801	0.549839
Proteiniborus	0.677367	0.218524	0.266982	0.552378
uncultured_rumen_bacterium	0.220407	0.517199	0.211878	0.552587
Anaeromyxobacter	0.921886	0.259737	0.475834	0.553593
Candidatus_Dichloromethanomonas	1	0.250355	0.355918	0.558354
Pseudogracilibacillus	0.355918	0.355918	1	0.563666
Algoriphagus	0.371123	0.497447	0.351073	0.56442
Salinibacillus	0.898664	0.355918	0.355918	0.56492
Luteolibacter	0.252312	0.272748	0.779893	0.565327
uncultured_Acidobacteriales_bacterium	0.389778	0.371629	0.403179	0.56659
Methyloversatilis	0.684365	0.661766	0.156647	0.569908
unclassified_Hydrogenispora	0.923437	0.487858	0.208513	0.569925
unclassified_Bacteroidia	0.63798	0.84063	0.281182	0.573385
Tepidamorphus	0.343568	0.0656378	0.723536	0.574601
Verminephrobacter	0.59575	0.749133	0.898329	0.5778
Candidatus_Mesochlamydia	0.380301	0.331114	0.193002	0.578625
Cutibacterium	0.913601	0.485496	0.553034	0.58035
unclassified_BBMC_4	0.506703	0.285738	0.555962	0.584481
Candidatus_Megaira	0.355918	0.355918	0.355918	0.586353
unclassified_Chitinophagaceae	0.591778	0.450036	0.523912	0.587342
Hassallia	0.883251	0.469384	0.143893	0.590977
unclassified_Desulfotomaculales_Incertae_Sedis	0.355918	0.865964	0.164169	0.592624
uncultured_Firmicutes_bacterium	0.217696	0.914009	0.709114	0.596784
Altererythrobacter	0.524664	0.439536	0.204758	0.597521
unclassified_Oscillospiraceae	0.190882	0.377262	0.750982	0.599045
SM1A02	0.811651	0.368426	0.621749	0.599205
unclassified_NS9_marine_group	0.481671	0.969485	0.807657	0.599232
OM27_clade	0.504039	0.452584	0.675794	0.600087
Anaerovorax	0.265812	0.436568	0.406173	0.602491
unclassified_Micavibrionaceae	0.160866	0.353965	0.217627	0.607182
Vulgatibacter	0.450005	0.385182	0.573174	0.609567
unclassified_211ds20	0.151004	0.891807	0.52002	0.611967
Mammaliicoccus	1	0.355918	0.355918	0.6123
unclassified_Hyphomonadaceae	0.0762226	0.443538	0.423718	0.614732
Fontimonas	0.355918	0.749343	0.401821	0.615592
Truepera	0.906562	0.58607	0.533931	0.616671
Irregularibacter	0.576276	0.805219	0.483447	0.617146
Limnobacter	0.0289874	0.427041	0.233652	0.622731
Geminicoccus	0.518506	0.0754252	0.673439	0.626298
Ilumatobacter	0.959482	0.612399	0.710071	0.626882
Asticcacaulis	0.564236	0.97239	0.020388	0.628077
Paraclostridium	0.508864	0.790297	0.974649	0.629891
Bifidobacterium	0.62266	0.301996	0.537923	0.630108
unclassified_TRA3_20	0.849376	0.667621	0.470885	0.631495
Cellvibrio	0.851891	0.592989	0.764411	0.634401
Acidibacter	0.297784	0.782297	0.113596	0.635732
NK4A214_group	0.247362	0.275974	0.731028	0.638817
unclassified_Subgroup_17	0.0538048	0.413781	0.975959	0.641898
Anaerocolumna	0.70449	0.355918	0.674922	0.649239
Endomicrobium	0.355918	0.428042	0.13457	0.649889
uncultured_sludge_bacterium_S14	1	1	0.290593	0.650747
Rothia	1	0.209613	0.147686	0.652271
unclassified_Anaerolineae	0.288215	0.568581	0.343811	0.652631
Pseudoduganella	0.167051	0.301482	0.194311	0.653068
Lysobacter	0.479175	0.840299	0.929985	0.65351
Butyricimonas	1	0.345457	0.355918	0.654246
Pseudenhygromyxa	0.337653	0.0223843	0.674903	0.656404
Sorangium	0.355918	0.286845	0.420825	0.659096
Bradyrhizobium	0.710889	0.772574	0.807817	0.660037
unclassified_Paracaedibacteraceae	0.421774	0.778259	0.355918	0.660903
Anaerosporobacter	0.318495	0.31844	0.00860415	0.662545
Aequorivita	0.355918	0.355918	0.13457	0.663162
unclassified_Chitinophagales	0.14374	0.879159	0.79958	0.665133
[Eubacterium]_hallii_group	0.0693253	0.479288	0.329004	0.666234
Castellaniella	1	0.355918	0.355918	0.66634
Elioraea	0.231138	0.673486	0.548187	0.667308
unclassified_Proteinivoracales	0.221696	0.791668	0.605772	0.667885
unclassified_Ardenticatenales	0.742939	0.680631	0.464669	0.668059
Corynebacterium	0.426914	0.625013	0.552173	0.668721
Allobaculum	0.312577	0.330084	0.825453	0.670138
Xenophilus	0.239641	0.533839	0.275076	0.673918
unclassified_A0839	0.860936	0.592582	0.0356401	0.673998
Sumerlaea	0.125895	0.157047	0.600819	0.674623
Thermincola	0.794841	0.594928	0.280524	0.674989
Actinocatenispora	0.672592	0.632679	0.513887	0.675856
uncultured_Ferrimicrobium_sp.	0.167014	0.16034	1	0.676595
Azohydromonas	1	0.157664	0.755268	0.677782
unclassified_AKYH767	0.877743	0.570511	0.878699	0.679265
unclassified_67_14	0.709453	0.38683	0.578003	0.679555
uncultured_Latescibacteria_bacterium	0.355918	0.14699	1	0.681129
PMMR1	0.803072	0.447741	0.759852	0.681245
unclassified_11_24	0.432437	0.293372	0.673842	0.68418
unclassified_Lachnospiraceae	0.623544	0.206345	0.862948	0.684506
Coxiella	0.994782	0.433371	0.521388	0.684546
Allorhizobium_Neorhizobium_Pararhizobium_Rhizobium	0.487554	0.589865	0.329653	0.687701
Cellulosilyticum	0.268773	0.681194	0.182042	0.688667
Cupriavidus	0.602063	0.634704	0.868478	0.688674
Roseburia	0.634722	0.355918	0.629895	0.69327
Rhodoplanes	0.276051	0.124158	0.353787	0.693559
unclassified_Clostridia	0.605391	0.273487	0.647901	0.693561
Gaiella	0.572243	0.95205	0.752794	0.693934
P3OB_42	0.4877	0.677286	0.67609	0.696272
Catellatospora	0.526489	0.35627	0.839378	0.697377
uncultured_Roseobacter_sp.	0.450057	0.400109	0.823141	0.698195
Candidatus_Captivus	0.144585	0.970498	0.707089	0.699589
unclassified_Roseiflexaceae	0.178658	0.0828138	0.881357	0.701022
Brevibacillus	0.620927	0.963122	0.0133765	0.701875
Blastomonas	0.898253	0.381145	0.270461	0.704336
unclassified_SJA_15	1	0.742615	0.355918	0.706481
Acidobacteria_bacterium_SCN_69_37	0.483844	0.736415	0.935776	0.707383
Proteiniclasticum	0.355918	0.546588	0.355918	0.707508
Luteitalea	0.232845	0.81818	0.291213	0.712964
unclassified_Microbacteriaceae	0.355918	1	0.355918	0.714401
Candidatus_Chloroploca	0.355918	0.355918	1	0.714401
Syntrophotalea	0.181266	0.355918	0.240905	0.714401
Erythrobacter	0.77149	0.919838	0.719444	0.714947
unclassified_Moorella_glycerini	0.491871	0.133833	1	0.716051
Chthoniobacter	0.415017	0.663206	0.444406	0.716213
Rhodobacter	0.355918	0.801508	0.339967	0.719035
Terrimicrobium	0.235046	0.322208	0.592043	0.721669
unclassified_PHOS_HE36	0.802993	0.434157	0.505421	0.723286
[Eubacterium]_ventriosum_group	0.355918	0.702324	0.364861	0.72832
Nitrospira	0.139242	0.757824	0.961285	0.728526
Mucispirillum	0.182189	0.31705	0.496799	0.731106
Leuconostoc	1	0.355918	0.355918	0.734061
Youngiibacter	0.355918	0.355918	1	0.736467
unclassified_Hungateiclostridiaceae	0.753014	0.141428	0.085557	0.736815
Cohnella	0.364525	0.741436	0.0797265	0.742082
unclassified_Ilumatobacteraceae	0.422039	0.33975	0.738293	0.743815
unclassified_Vicinamibacteraceae	0.667334	0.4438	0.881848	0.744289
Anaerotruncus	0.355918	0.32222	0.980698	0.744915
unclassified_Clostridia_vadinBB60_group	0.330404	0.723209	0.340434	0.745821
unclassified_SAR202_clade	0.566156	0.518374	0.152967	0.74763
Stenotrophomonas	0.67644	0.304928	0.427727	0.747892
Parasutterella	0.237919	0.559035	0.621681	0.749542
Iamia	0.0297843	0.0940388	0.0911895	0.750952
Bryobacter	0.100241	0.347086	0.974095	0.754029
unclassified_Actinomarinales	0.26894	0.957547	0.677961	0.755689
Sphingomonas	0.903259	0.57913	0.741192	0.758524
unclassified_Unknown_Family	0.56594	0.730363	0.0493437	0.758545
Mangrovibacter	0.355918	0.355918	0.138917	0.762319
Flavisolibacter	0.747014	0.745094	0.511774	0.766205
Caldicoprobacter	0.803147	0.250367	0.016798	0.766448
unclassified_Bacteroidetes_vadinHA17	0.299066	0.889191	0.592769	0.768408
unclassified_Phycisphaeraceae	0.26732	0.264064	0.120249	0.770366
unclassified_Gemmatimonadaceae	0.371127	0.905981	0.702329	0.773404
unclassified_cvE6	0.303967	0.482913	0.497538	0.776204
Ruminiclostridium	0.583557	0.24516	0.310879	0.77706
unclassified_Dehalococcoidia	0.52514	0.944083	0.687339	0.778046
Maricaulis	0.87342	0.752295	0.810605	0.780899
Staphylococcus	0.266995	0.355918	0.580518	0.781123
Limnochorda	0.617355	0.0940504	0.78892	0.782718
Psychrobacillus	0.164062	0.679348	1	0.784495
unclassified_Nitrosomonadaceae	0.355918	0.35754	0.918375	0.78547
unclassified_LWQ8	0.600497	0.17937	0.82487	0.788158
unclassified_Chlamydiales	0.582969	0.838185	0.29317	0.790898
unclassified_Gammaproteobacteria	0.255059	0.660925	0.0954525	0.792054
Thermomonas	0.419171	0.245	0.612222	0.794157
unclassified_Erysipelotrichaceae	0.437335	0.541762	0.485309	0.80167
unclassified_IMCC26256	0.00866892	0.500455	0.0327229	0.802973
unclassified_SC_I_84	0.217843	0.402847	0.346211	0.806585
Methylocapsa	1	0.355918	0.355918	0.807809
Aridibacter	0.616283	1	0.147795	0.808664
Gemmatimonas	0.332517	0.89868	0.456069	0.812116
unclassified_Moraxellaceae	1	0.0759577	0.355918	0.813801
uncultured_Phyllobacteriaceae_bacterium	1	1	1	0.814187
Melghirimyces	0.885748	0.702223	0.41325	0.81943
Frateuria	0.207005	0.822446	0.13398	0.819671
unclassified_RBG_13_54_9	0.415736	0.903469	0.180749	0.823744
Shinella	0.95796	0.324533	0.303737	0.823744
Aneurinibacillus	0.839824	0.733548	0.355918	0.826548
Jiangella	0.431438	0.985382	0.455992	0.840985
mle1_7	0.391879	0.937033	0.267713	0.842859
Phenylobacterium	0.42651	0.444348	0.34761	0.84458
uncultured_Acidobacterium_sp.	0.141024	0.93096	0.355918	0.8447
Candidatus_Nostocoida	0.406336	0.355918	0.502008	0.845991
Geosporobacter	0.355918	0.4794	0.355918	0.845991
Reyranella	0.223675	0.73469	0.591022	0.847681
Enterorhabdus	0.494595	0.327519	0.37468	0.848637
Butyricicoccus	0.355918	0.831533	0.267451	0.84882
unclassified_Solirubrobacterales	0.942609	0.195232	0.721095	0.848891
BIyi10	0.355918	0.87955	0.803843	0.848897
unclassified_Coriobacteriales	0.291208	0.828675	0.258258	0.856146
Sporobacter	0.355918	0.84738	0.355918	0.858149
Methylocystis	0.523769	0.0335876	0.40766	0.859739
unclassified_Nannocystaceae	0.296866	0.134253	0.355918	0.860446
Urania_1B_19_marine_sediment_group	0.403587	0.563426	0.355918	0.863212
unclassified_Thermoleophilia	0.522254	0.377518	0.792304	0.863288
Taibaiella	0.0920499	0.313701	0.573654	0.864197
Polyangium	1	0.173712	0.355918	0.865762
Vibrio	0.39362	0.355918	0.355918	0.866296
Subgroup_10	0.515062	0.900591	0.836768	0.872354
unclassified_Rokubacteriales	0.445764	0.349982	0.97072	0.874099
Syntrophobacter	0.521513	0.12501	0.566632	0.874415
unclassified_Longimicrobiaceae	0.302083	0.42695	0.814917	0.87557
Puia	0.753372	0.532495	0.355918	0.876758
unclassified_Caldilineaceae	0.155252	0.0148082	0.0829989	0.87682
Sphingobacterium	0.687821	0.0180507	0.328767	0.87684
Nitratireductor	0.425388	0.140628	0.491908	0.879055
UTBCD1	0.280019	0.134922	1	0.879478
unclassified_Rhodospirillales	0.173826	0.350911	0.256243	0.879574
uncultured_Clostridia_bacterium	0.532066	0.158092	0.084034	0.880102
AKYG587	0.497103	0.972058	0.34723	0.882476
Tianweitania	0.837068	0.995154	0.551478	0.882782
uncultured_gamma_proteobacterium	0.216013	0.817057	0.881404	0.884735
unclassified_Ectothiorhodospiraceae	0.964392	0.391263	0.165352	0.887202
unclassified_Gracilibacter	0.575293	0.211575	0.661155	0.887658
unclassified_Alphaproteobacteria	0.371587	0.571894	0.853334	0.89101
Actinotalea	0.233513	0.22601	0.355918	0.892701
Pasteuria	0.25034	0.967936	1	0.894301
Prevotellaceae_NK3B31_group	0.355918	0.355918	0.485222	0.895022
Oxobacter	0.705432	0.228541	0.343668	0.895212
Noviherbaspirillum	0.204498	0.459906	0.968031	0.895268
unclassified_Ruminococcaceae	0.564215	0.430596	0.503264	0.895869
Rhodobium	0.524689	0.288436	0.211505	0.89643
unclassified_A4b	0.531572	0.5526	0.988674	0.897982
unclassified_Vicinamibacterales	0.621777	0.583474	0.822958	0.898443
Streptococcus	0.904238	0.26291	0.411333	0.898752
uncultured_compost_bacterium	0.179209	0.143638	0.255711	0.906039
Akkermansia	0.732923	0.289147	0.355918	0.910167
uncultured_Chloroflexi_bacterium	0.396306	0.459477	0.224346	0.912503
Chitinophaga	0.252701	0.657001	0.844503	0.914068
Prevotellaceae_UCG_003	1	0.536338	0.355918	0.920447
unclassified_Oscillospirales	0.299693	0.52136	0.485889	0.920716
Ottowia	0.355918	1	1	0.921775
unclassified_Vermiphilaceae	0.0970195	0.553709	0.109283	0.922133
Devosia	0.538597	0.87044	0.187568	0.922895
MND1	0.613984	0.551601	0.449058	0.92485
Steroidobacter	0.2939	0.762329	0.402602	0.924924
uncultured_Acidimicrobiia_bacterium	0.220273	0.379994	0.0795221	0.925769
unclassified_Gastranaerophilales	0.678479	0.235479	0.355918	0.926803
SWB02	0.619345	0.809057	0.630793	0.928973
Rhodomicrobium	0.165308	0.309321	0.434368	0.929867
Stenotrophobacter	0.59573	0.305199	0.300562	0.930852
uncultured_sludge_bacterium	0.204487	0.137705	0.973217	0.932121
Persicitalea	0.134311	0.740437	0.160098	0.938548
uncultured_actinobacterium	0.411674	0.220918	0.280993	0.939648
Afipia	0.34626	0.780833	0.948598	0.945729
Sva0996_marine_group	0.355918	0.378706	0.635967	0.947531
Alterococcus	0.101165	0.805431	0.405996	0.947789
Flavitalea	0.405896	0.641922	0.318615	0.949798
unclassified_Acidimicrobiia	0.602718	0.740185	0.950324	0.949809
unclassified_S085	0.123067	0.698643	0.403548	0.951119
Roseomonas	0.385073	0.0765187	0.0710644	0.951715
unclassified_AKYG1722	0.834627	0.119232	0.959681	0.95338
Dorea	0.355918	1	1	0.954344
Family_XIII_UCG_001	0.355918	0.355918	0.978831	0.960132
Porphyrobacter	0.355918	0.573654	0.689963	0.962061
unclassified_bacterium_YC_LK_LKJ27	0.823332	0.71467	0.355918	0.966332
Qipengyuania	0.355918	0.85324	0.355918	0.971132
Incertae_Sedis	0.50128	0.45598	0.436514	0.971557
Thermobacillus	0.624447	0.191033	0.177121	0.972567
unclassified_Syntrophobacteraceae	0.678394	0.44636	0.695335	0.97331
Methylobacterium_Methylorubrum	0.433525	0.136548	0.720855	0.976914
unclassified_Steroidobacteraceae	0.054357	0.509135	0.487529	0.978048
Burkholderia_Caballeronia_Paraburkholderia	0.129193	0.345274	0.593583	0.983778
Candidatus_Berkiella	0.355918	0.319517	0.804552	0.984393
uncultured_Litorilinea_sp.	0.0110683	0.387194	0.401153	0.984771
[Polyangium]_brachysporum_group	0.355918	1	0.355918	0.985647
Constrictibacter	1	0.355918	0.200958	0.987412
Kroppenstedtia	0.422668	0.865039	0.214257	0.989218
Syntrophorhabdus	0.389677	0.125771	0.25723	0.989825
Chelatococcus	0.392702	0.00330351	0.663457	0.992934
Stella	0.591398	0.302035	0.155278	0.99311
Ruminococcus	0.569298	0.139499	0.388893	0.99504
uncultured_Thermoanaerobacterales_bacterium	1	1	1	0.995333
Inquilinus	0.355918	0.200266	0.730843	0.995333
Bacteroides	0.474531	0.628858	0.90483	0.997095
unclassified_Anaerolineaceae	0.693848	0.45628	0.135319	0.999721
Glutamicibacter	0.355918	0.355918	0.080644	1
unclassified_Pseudonocardiaceae	1	0.355918	0.1169	1
unclassified_Frankiales	0.355918	0.150558	0.133987	1
Succinivibrionaceae_UCG_002	0.355918	1	0.133999	1
Citrobacter	0.355918	0.221354	0.135432	1
unclassified_Xanthomonadaceae	1	0.355918	0.135713	1
unclassified_Rhodocyclaceae	0.355918	0.387905	0.149678	1
Anoxybacillus	1	0.355918	0.152275	1
unclassified_Candidatus_Pacebacteria	0.193805	0.989476	0.154951	1
Holdemanella	1	1	0.164271	1
unclassified_Chlamydiaceae	0.986982	1	0.174976	1
Pelomonas	0.355918	1	0.200958	1
Terrisporobacter	1	0.355918	0.210711	1
Jatrophihabitans	0.196648	0.752444	0.220281	1
unclassified_Nitriliruptoraceae	1	0.355918	0.240622	1
unclassified_Dehalococcoidales	0.355918	0.836776	0.245936	1
Sphaerobacter	0.355918	0.355918	0.255808	1
unclassified_AB1	0.455465	0.263311	0.266547	1
unclassified_Lactobacillales	1	1	0.269686	1
CHKCI001	1	0.355918	0.284469	1
Dokdonella	0.355918	0.245985	0.290046	1
Cryobacterium	0.355918	0.355918	0.297081	1
Desulfoprunum	0.355918	0.247645	0.306095	1
FFCH7168	1	0.874472	0.312257	1
Sanguibacter_Flavimobilis	1	1	0.319067	1
unclassified_PeM15	0.355918	0.355918	0.324115	1
Pelagibacterium	0.355918	0.355918	0.327853	1
Anseongella	1	0.038255	0.355918	1
unclassified_Myxococcales	0.254887	0.128997	0.355918	1
Erysipelotrichaceae_UCG_003	1	0.135037	0.355918	1
Hydrocarboniphaga	0.355918	0.140909	0.355918	1
Ellin516	1	0.153538	0.355918	1
uncultured_Gemmatimonadetes_bacterium	0.355918	0.198904	0.355918	1
uncultured_Acidothermaceae_bacterium	0.355918	0.211167	0.355918	1
Pseudoclostridium	0.355918	0.256321	0.355918	1
Dichotomicrobium	1	0.262086	0.355918	1
unclassified_1013_28_CG33	0.355918	0.270918	0.355918	1
Bordetella	0.355918	0.286628	0.355918	1
Anaerostipes	0.355918	0.32222	0.355918	1
Exiguobacterium	0.731294	0.340742	0.355918	1
Halobacillus	0.158459	0.355918	0.355918	1
Tychonema_CCAP_1459_11B	0.196147	0.355918	0.355918	1
Candidatus_Puniceispirillum	0.231367	0.355918	0.355918	1
Leucobacter	0.355918	0.355918	0.355918	1
Marinovum	0.355918	0.355918	0.355918	1
unclassified_Saccharimonadaceae	0.355918	0.355918	0.355918	1
unclassified_Polyangia	0.355918	0.355918	0.355918	1
unclassified_Candidatus_Kaiserbacteria_bacterium_RIFOXYB1_FULL_46_14	0.355918	0.355918	0.355918	1
p_1088_a5_gut_group	0.355918	0.355918	0.355918	1
Clade_Ia	0.355918	0.355918	0.355918	1
Paludicola	0.355918	0.355918	0.355918	1
Alkalibacter	0.355918	0.355918	0.355918	1
unclassified_Candidatus_Woesebacteria	0.355918	0.355918	0.355918	1
Acidiphilium	0.355918	0.355918	0.355918	1
Lawsonia	0.355918	0.355918	0.355918	1
Capnocytophaga	0.355918	0.355918	0.355918	1
Actibacterium	0.355918	0.355918	0.355918	1
unclassified_Coriobacteriaceae	0.355918	0.355918	0.355918	1
Frankia	0.355918	0.355918	0.355918	1
unclassified_Planctomycetota	0.355918	0.355918	0.355918	1
unclassified_Criblamydiaceae	0.355918	0.355918	0.355918	1
Rhodovulum	0.355918	0.355918	0.355918	1
Byssovorax	0.355918	0.355918	0.355918	1
Gemmatirosa	0.355918	0.355918	0.355918	1
uncultured_Rhizobiales_bacterium	0.355918	0.355918	0.355918	1
Sediminibacterium	0.355918	0.355918	0.355918	1
unclassified_MSB_3C8	0.355918	0.355918	0.355918	1
Saccharothrix	0.355918	0.355918	0.355918	1
bacterium_YC_ZSS_LKJ159	0.355918	0.355918	0.355918	1
Stackebrandtia	0.355918	0.355918	0.355918	1
unclassified_Desulfuromonadaceae	0.355918	0.355918	0.355918	1
Garicola	0.355918	0.355918	0.355918	1
Oxalicibacterium	0.442419	0.355918	0.355918	1
Marivita	0.71361	0.355918	0.355918	1
Conyzicola	1	0.355918	0.355918	1
Amnipila	1	0.355918	0.355918	1
Aquamicrobium	1	0.355918	0.355918	1
Azotobacter	1	0.355918	0.355918	1
Meniscus	1	0.355918	0.355918	1
Spirochaeta_2	1	0.355918	0.355918	1
Aureibacillus	1	0.355918	0.355918	1
Ileibacterium	1	0.355918	0.355918	1
unclassified_Chloroflexaceae	1	0.355918	0.355918	1
Sarcina	1	0.355918	0.355918	1
Pyramidobacter	1	0.355918	0.355918	1
Salinicoccus	1	0.355918	0.355918	1
C1_B045	1	0.355918	0.355918	1
Paraprevotella	1	0.355918	0.355918	1
Alteromonas	1	0.355918	0.355918	1
Stappia	1	0.355918	0.355918	1
Fimbriiglobus	1	0.355918	0.355918	1
uncultured_Lachnospiraceae_bacterium	1	0.355918	0.355918	1
Arcobacter	1	0.355918	0.355918	1
Selenomonas	1	0.355918	0.355918	1
Aureimonas	1	0.355918	0.355918	1
Desulfobacca	1	0.355918	0.355918	1
uncultured_Nitriliruptorales_bacterium	1	0.355918	0.355918	1
[Eubacterium]_brachy_group	1	0.355918	0.355918	1
Oribacterium	1	0.355918	0.355918	1
unclassified_Planctomycetales	1	0.355918	0.355918	1
unclassified_WD2101_soil_group	1	0.355918	0.355918	1
Bacteroidales_bacterium_Bact_22	1	0.355918	0.355918	1
Longivirga	1	0.355918	0.355918	1
unclassified_Enterococcaceae	1	0.355918	0.355918	1
uncultured_Thermaerobacter_sp.	1	0.355918	0.355918	1
Geobacter	1	0.355918	0.355918	1
Companilactobacillus	1	0.355918	0.355918	1
F0332	1	0.355918	0.355918	1
unclassified_Entotheonellaceae	0.317046	0.378501	0.355918	1
Providencia	1	0.403333	0.355918	1
Rhizobacter	1	0.418638	0.355918	1
Paramaledivibacter	0.355918	0.419008	0.355918	1
UCG_008	0.355918	0.460154	0.355918	1
Azospirillum	0.355918	0.464224	0.355918	1
unclassified_Atopobiaceae	1	0.472282	0.355918	1
unclassified_DEV007	0.801228	0.523647	0.355918	1
uncultured_bacterium_gp6	0.355918	0.537891	0.355918	1
unclassified_Sporichthyaceae	1	0.592897	0.355918	1
uncultured_beta_proteobacterium	0.445064	0.622829	0.355918	1
Alicyclobacillus	0.355918	0.679688	0.355918	1
unclassified_Sphingomonadaceae	0.355918	0.689899	0.355918	1
Microbispora	0.885066	0.799851	0.355918	1
B276_D12	0.4464	0.86645	0.355918	1
unclassified_Propionibacteriaceae	1	0.907048	0.355918	1
Zeaxanthinibacter	1	0.969772	0.355918	1
uncultured_Thioalkalivibrio_sp.	1	0.989085	0.355918	1
unclassified_WCHB1_41	0.136626	1	0.355918	1
unclassified_Cryomorphaceae	0.138137	1	0.355918	1
Lacibacter	0.178922	1	0.355918	1
Actinomycetospora	0.355918	1	0.355918	1
Parasegetibacter	0.355918	1	0.355918	1
Endozoicomonas	0.355918	1	0.355918	1
unclassified_CPla_3_termite_group	0.355918	1	0.355918	1
Alcanivorax	0.355918	1	0.355918	1
unclassified_SAR86_clade	0.355918	1	0.355918	1
Duganella	0.355918	1	0.355918	1
Azospirillum_sp._47_25	0.355918	1	0.355918	1
Homoserinibacter	0.355918	1	0.355918	1
Pusillimonas	0.355918	1	0.355918	1
unclassified_Halomicrobiaceae	0.355918	1	0.355918	1
Kineococcus	0.355918	1	0.355918	1
Aquisphaera	0.355918	1	0.355918	1
Sphaerotilus	0.355918	1	0.355918	1
Belnapia	0.355918	1	0.355918	1
Kordiimonas	0.355918	1	0.355918	1
Virgisporangium	0.355918	1	0.355918	1
Pigmentiphaga	0.355918	1	0.355918	1
Roseateles	0.355918	1	0.355918	1
unclassified_Barnesiellaceae	0.355918	1	0.355918	1
Candidatus_Aquiluna	0.375136	1	0.355918	1
Candidatus_Nitrosopumilus	0.426228	1	0.355918	1
Ornithinibacter	0.498521	1	0.355918	1
RS62_marine_group	0.806458	1	0.355918	1
NS4_marine_group	0.860593	1	0.355918	1
unclassified_Prolixibacteraceae	0.892476	1	0.355918	1
Acetomicrobium	1	1	0.355918	1
Acidaminococcus	1	1	0.355918	1
Alcaligenes	1	1	0.355918	1
Aliicoccus	1	1	0.355918	1
Allohumibacter	1	1	0.355918	1
Anaerococcus	1	1	0.355918	1
Anaerosalibacter	1	1	0.355918	1
Anaerosolibacter	1	1	0.355918	1
Angelakisella	1	1	0.355918	1
Asanoa	1	1	0.355918	1
Aurantimicrobium	1	1	0.355918	1
Bacillaceae_bacterium_mt6	1	1	0.355918	1
Bacteroidetes_bacterium_UKL13_3	1	1	0.355918	1
Brevibacterium	1	1	0.355918	1
Brockia	1	1	0.355918	1
Caldimonas	1	1	0.355918	1
Campylobacter	1	1	0.355918	1
Candidatus_Blochmannia	1	1	0.355918	1
Candidatus_Finniella	1	1	0.355918	1
Candidatus_Methanoplasma	1	1	0.355918	1
Candidatus_Methylopumilus	1	1	0.355918	1
Candidatus_Midichloria	1	1	0.355918	1
Candidatus_Nucleicultrix	1	1	0.355918	1
Candidatus_Thioglobus	1	1	0.355918	1
Catellicoccus	1	1	0.355918	1
Chlamydiales_bacterium_CRIB_32	1	1	0.355918	1
Chloronema	1	1	0.355918	1
Clostridium_sensu_stricto_5	1	1	0.355918	1
Cytophaga	1	1	0.355918	1
DEV008	1	1	0.355918	1
Defluviitaleaceae_UCG_011	1	1	0.355918	1
Dielma	1	1	0.355918	1
Diplosphaera	1	1	0.355918	1
Donghicola	1	1	0.355918	1
Dysgonomonas	1	1	0.355918	1
Enhydrobacter	1	1	0.355918	1
Ercella	1	1	0.355918	1
Erysipelotrichaceae_UCG_006	1	1	0.355918	1
Frisingicoccus	1	1	0.355918	1
Gelidibacter	1	1	0.355918	1
Gemella	1	1	0.355918	1
Gilliamella	1	1	0.355918	1
Harryflintia	1	1	0.355918	1
Humibacillus	1	1	0.355918	1
Hyphomonas	1	1	0.355918	1
Imperialibacter	1	1	0.355918	1
Johnsonella	1	1	0.355918	1
Kosakonia	1	1	0.355918	1
Lachnospiraceae_AC2044_group	1	1	0.355918	1
Lachnotalea	1	1	0.355918	1
Larkinella	1	1	0.355918	1
Latilactobacillus	1	1	0.355918	1
Leptothrix	1	1	0.355918	1
MB11C04_marine_group	1	1	0.355918	1
MM1	1	1	0.355918	1
Macellibacteroides	1	1	0.355918	1
Marinibaculum_pumilum	1	1	0.355918	1
Melissococcus	1	1	0.355918	1
Methanobacterium	1	1	0.355918	1
Micropepsis	1	1	0.355918	1
Moryella	1	1	0.355918	1
Neomicrococcus	1	1	0.355918	1
Nevskia	1	1	0.355918	1
Ochrobactrum	1	1	0.355918	1
Octadecabacter	1	1	0.355918	1
Oscillospira	1	1	0.355918	1
Parvimonas	1	1	0.355918	1
Phaeobacter	1	1	0.355918	1
Phytohabitans	1	1	0.355918	1
Propioniciclava	1	1	0.355918	1
Proteocatella	1	1	0.355918	1
Pseudofulvimonas	1	1	0.355918	1
Pseudosporangium	1	1	0.355918	1
Rhodopirellula	1	1	0.355918	1
Schleiferilactobacillus	1	1	0.355918	1
Sinomicrobium	1	1	0.355918	1
Siphonobacter	1	1	0.355918	1
Soehngenia	1	1	0.355918	1
Sulfuricurvum	1	1	0.355918	1
Terracidiphilus	1	1	0.355918	1
Terracoccus	1	1	0.355918	1
Terribacillus	1	1	0.355918	1
Tetragenococcus	1	1	0.355918	1
Thermolongibacillus	1	1	0.355918	1
Ureaplasma	1	1	0.355918	1
Vagococcus	1	1	0.355918	1
Vampirovibrio	1	1	0.355918	1
Wolbachia	1	1	0.355918	1
Xylanibacillus	1	1	0.355918	1
[Bacteroides]_pectinophilus_group	1	1	0.355918	1
bacterium_QTYC46b	1	1	0.355918	1
unclassified_Acidimicrobiaceae	1	1	0.355918	1
unclassified_Acidobacterium_sp._WY65	1	1	0.355918	1
unclassified_Aeromonadaceae	1	1	0.355918	1
unclassified_Beijerinckiaceae	1	1	0.355918	1
unclassified_Caloramatoraceae	1	1	0.355918	1
unclassified_Candidatus_Moranbacteria	1	1	0.355918	1
unclassified_Candidatus_Peribacteria_bacterium_RIFCSPHIGHO2_02_FULL_53_20	1	1	0.355918	1
unclassified_Desulfocapsaceae	1	1	0.355918	1
unclassified_Elev_16S_1166	1	1	0.355918	1
unclassified_Fibrobacteraceae	1	1	0.355918	1
unclassified_Gottschalkia	1	1	0.355918	1
unclassified_Halieaceae	1	1	0.355918	1
unclassified_Nostocaceae	1	1	0.355918	1
unclassified_OM182_clade	1	1	0.355918	1
unclassified_Omnitrophales	1	1	0.355918	1
unclassified_Paludibacteraceae	1	1	0.355918	1
unclassified_Planococcaceae	1	1	0.355918	1
unclassified_Victivallaceae	1	1	0.355918	1
uncultured_Acidimicrobiales_bacterium	1	1	0.355918	1
uncultured_Caldilineales_bacterium	1	1	0.355918	1
uncultured_Cloacimonetes_bacterium	1	1	0.355918	1
uncultured_Fusobacteria_bacterium	1	1	0.355918	1
uncultured_Nitrosomonadaceae_bacterium	1	1	0.355918	1
uncultured_Porphyromonadaceae_bacterium	1	1	0.355918	1
uncultured_Rhodospirillales_bacterium	1	1	0.355918	1
uncultured_anaerobic_bacterium	1	1	0.355918	1
uncultured_eubacterium_WCHB1_25	1	1	0.355918	1
uncultured_verrucomicrobium_DEV007	1	1	0.355918	1
wb1_P19	1	1	0.355918	1
Lachnospiraceae_UCG_010	1	1	0.367787	1
Candidatus_Actinomarina	0.720397	0.355918	0.368738	1
Haemophilus	1	0.355918	0.372028	1
unclassified_Bacteroidales_RF16_group	1	0.355918	0.378952	1
Porphyromonas	0.355918	1	0.38818	1
UCG_003	1	1	0.396074	1
unclassified_D05_2	1	0.355918	0.397004	1
Halomonas	0.360322	0.355918	0.405583	1
Agathobacter	0.377276	0.402518	0.407365	1
Methylosarcina	0.355918	1	0.411818	1
Persicirhabdus	1	1	0.420733	1
unclassified_Weeksellaceae	0.175407	0.355918	0.426942	1
CL500_29_marine_group	0.18375	0.539911	0.429231	1
Turneriella	1	1	0.429598	1
bacterium_WX65	0.365117	0.56207	0.431909	1
unclassified_Fimbriimonadaceae	0.268484	0.445996	0.486352	1
Chujaibacter	1	0.355918	0.501227	1
Succiniclasticum	0.700872	0.511047	0.50641	1
Anaerolinea	0.801103	0.435287	0.515668	1
unclassified_Legionellaceae	1	0.355918	0.516306	1
unclassified_Latescibacteraceae	0.355918	0.193476	0.521973	1
Phreatobacter	1	1	0.533168	1
uncultured_Chlorobiales_bacterium	0.529167	0.355918	0.550414	1
Paludisphaera	1	1	0.554045	1
TX1A_55	1	1	0.557816	1
UCG_009	0.355918	0.182138	0.567719	1
unclassified_M55_D21	0.355918	0.886169	0.578324	1
Antarcticibacterium	0.355918	0.271643	0.617826	1
unclassified_Chitinivibrionia	1	0.178041	0.620491	1
Flavonifractor	1	0.355918	0.645162	1
Balneola	0.355918	1	0.653091	1
Succinivibrio	0.355918	0.355918	0.66672	1
Virgibacillus	0.505249	0.355918	0.697876	1
unclassified_Hydrogenedensaceae	0.355918	0.237794	0.792373	1
Proteus	1	1	0.806372	1
Methylomicrobium	0.355918	0.239905	0.808781	1
unclassified_Balneolaceae	0.355918	0.355918	0.82273	1
Lechevalieria	1	0.309219	0.827384	1
Desulfohalotomaculum	0.355918	1	0.838802	1
uncultured_Anaerolineaceae_bacterium	0.152019	0.707275	0.850927	1
Desulfatiglans	0.355918	0.355918	0.857516	1
Catelliglobosispora	1	0.355918	0.886038	1
uncultured_Rhodospirillaceae_bacterium	0.355918	0.781664	0.915776	1
unidentified_marine_bacterioplankton	0.784768	1	0.947803	1
Parapedobacter	0.355918	0.149514	0.956762	1
Atopostipes	1	0.355918	0.956762	1
Armatimonas	0.355918	0.134909	1	1
Nostoc_PCC_7107	1	0.136519	1	1
unclassified_EF100_94H03	1	0.140909	1	1
Nitrolancea	0.355918	0.150255	1	1
Wenxinia	1	0.153789	1	1
Hyphococcus	1	0.17009	1	1
Rhodoblastus	1	0.178013	1	1
unclassified_Lineage_IV	0.355918	0.178715	1	1
Aciditerrimonas	1	0.192882	1	1
Planomicrobium	1	0.216067	1	1
unclassified_CCM19a	0.589629	0.260415	1	1
uncultured_eubacterium_WCHB1_54	0.267705	0.284745	1	1
unclassified_Hymenobacteraceae	0.355918	0.285237	1	1
Pseudohongiella	0.0949163	0.355918	1	1
[Eubacterium]_fissicatena_group	0.155015	0.355918	1	1
unclassified_Streptomycetaceae	0.19882	0.355918	1	1
UBA6140	0.213805	0.355918	1	1
Kouleothrix	0.216458	0.355918	1	1
Formosa	0.234568	0.355918	1	1
unclassified_Subgroup_2	0.299677	0.355918	1	1
KD3_10	0.355918	0.355918	1	1
Bacillaceae_bacterium_BM62	0.355918	0.355918	1	1
Candidatus_Tenderia	0.355918	0.355918	1	1
Garciella	0.355918	0.355918	1	1
Camelimonas	0.355918	0.355918	1	1
Rubrivirga	0.355918	0.355918	1	1
Planomonospora	0.355918	0.355918	1	1
unclassified_Candidatus_Peribacteria_bacterium_RIFOXYC2_FULL_58_10	0.355918	0.355918	1	1
Roseisolibacter	0.355918	0.355918	1	1
Candidatus_Odyssella	0.355918	0.355918	1	1
Desulfurispora	0.355918	0.355918	1	1
Anaerofilum	0.355918	0.355918	1	1
Lutispora_thermophila	0.355918	0.355918	1	1
unclassified_Micrococcales	0.355918	0.355918	1	1
Flaviflexus	0.355918	0.355918	1	1
Piscinibacter	0.355918	0.355918	1	1
unclassified_AKIW781	0.355918	0.355918	1	1
Frigoribacterium	0.355918	0.355918	1	1
unclassified_Burkholderiaceae	0.355918	0.355918	1	1
Leptolinea	0.355918	0.355918	1	1
Methylocella	0.382344	0.355918	1	1
OLB15	0.456163	0.355918	1	1
Syntrophococcus	0.555594	0.355918	1	1
Erysipelothrix	0.618282	0.355918	1	1
unclassified_Clostridium_sp._6_31	0.775956	0.355918	1	1
Thermopolyspora	0.815876	0.355918	1	1
Acholeplasma	1	0.355918	1	1
Acidisoma	1	0.355918	1	1
Acidobacteria_bacterium_WX27	1	0.355918	1	1
Acidocella	1	0.355918	1	1
Aggregatibacter	1	0.355918	1	1
Aggregicoccus	1	0.355918	1	1
Algisphaera	1	0.355918	1	1
Anaerospora	1	0.355918	1	1
Arcticibacter	1	0.355918	1	1
Asaia	1	0.355918	1	1
Ascidiaceihabitans	1	0.355918	1	1
Breznakia	1	0.355918	1	1
CHKCI002	1	0.355918	1	1
CI75cm.2.12	1	0.355918	1	1
Caldibacillus	1	0.355918	1	1
Calditerricola	1	0.355918	1	1
Candidatus_Latescibacter	1	0.355918	1	1
Candidatus_Methylospira	1	0.355918	1	1
Candidimonas	1	0.355918	1	1
Carboxylicivirga	1	0.355918	1	1
Cellulosimicrobium	1	0.355918	1	1
Chamaesiphon_PCC_7430	1	0.355918	1	1
Chiayiivirga	1	0.355918	1	1
Chryseomicrobium	1	0.355918	1	1
Cystobacter	1	0.355918	1	1
Dechlorobacter	1	0.355918	1	1
Desulfatitalea	1	0.355918	1	1
Desulfobacula	1	0.355918	1	1
Desulfomicrobium	1	0.355918	1	1
Desulfovirga	1	0.355918	1	1
Diaphorobacter	1	0.355918	1	1
Endobacter	1	0.355918	1	1
Eoetvoesia	1	0.355918	1	1
Fontibacillus	1	0.355918	1	1
Geotalea	1	0.355918	1	1
Geothrix	1	0.355918	1	1
Gloeotrichia_SAG_32.84	1	0.355918	1	1
Heliobacterium	1	0.355918	1	1
Kingella	1	0.355918	1	1
Limimaricola	1	0.355918	1	1
Longilinea	1	0.355918	1	1
Luteococcus	1	0.355918	1	1
Lyticum	1	0.355918	1	1
Mameliella	1	0.355918	1	1
Marinicella	1	0.355918	1	1
Marispirillum	1	0.355918	1	1
Murimonas	1	0.355918	1	1
NS5_marine_group	1	0.355918	1	1
Nakamurella	1	0.355918	1	1
Oceanicaulis	1	0.355918	1	1
Orenia	1	0.355918	1	1
Peptoclostridium	1	0.355918	1	1
Petrimonas	1	0.355918	1	1
Phocaeicola	1	0.355918	1	1
Plesiomonas	1	0.355918	1	1
Pleurocapsa_PCC_7319	1	0.355918	1	1
Polynucleobacter	1	0.355918	1	1
Pseudorhodoferax	1	0.355918	1	1
RBG_16_58_14	1	0.355918	1	1
Rhizorhapis	1	0.355918	1	1
Rodentibacter	1	0.355918	1	1
Runella	1	0.355918	1	1
Salinispira	1	0.355918	1	1
Salisediminibacterium	1	0.355918	1	1
Sphaerochaeta	1	0.355918	1	1
Sulfuritalea	1	0.355918	1	1
Thermobispora	1	0.355918	1	1
Thermosporothrix	1	0.355918	1	1
Trichlorobacter	1	0.355918	1	1
Tundrisphaera	1	0.355918	1	1
Umezawaea	1	0.355918	1	1
V9D2013_group	1	0.355918	1	1
Yangia	1	0.355918	1	1
Zavarzinia	1	0.355918	1	1
[Eubacterium]_eligens_group	1	0.355918	1	1
[Ruminococcus]_gnavus_group	1	0.355918	1	1
alpha_proteobacterium_SCGC_AAA015_N04	1	0.355918	1	1
unclassified_Acidobacteriaceae__Subgroup_1	1	0.355918	1	1
unclassified_BSV40	1	0.355918	1	1
unclassified_Bacteroidetes_BD2_2	1	0.355918	1	1
unclassified_Candidatus_Adlerbacteria	1	0.355918	1	1
unclassified_Candidatus_Azambacteria	1	0.355918	1	1
unclassified_Candidatus_Buchananbacteria	1	0.355918	1	1
unclassified_Candidatus_Collierbacteria_bacterium_RIFOXYB1_FULL_49_13	1	0.355918	1	1
unclassified_Candidatus_Kerfeldbacteria	1	0.355918	1	1
unclassified_Candidatus_Melainabacteria_bacterium_GWA2_34_9	1	0.355918	1	1
unclassified_Candidatus_Zambryskibacteria_bacterium_RIFCSPLOWO2_12_FULL_39_16	1	0.355918	1	1
unclassified_Cloacimonadales	1	0.355918	1	1
unclassified_Clostridiaceae	1	0.355918	1	1
unclassified_Clostridiales	1	0.355918	1	1
unclassified_Corynebacteriales	1	0.355918	1	1
unclassified_Desulfitobacteriaceae	1	0.355918	1	1
unclassified_Desulfotomaculaceae	1	0.355918	1	1
unclassified_Ga0077536	1	0.355918	1	1
unclassified_Gallionellaceae	1	0.355918	1	1
unclassified_Geobacteraceae	1	0.355918	1	1
unclassified_Halobacterales	1	0.355918	1	1
unclassified_Hydrogenoanaerobacterium	1	0.355918	1	1
unclassified_JG36_GS_52	1	0.355918	1	1
unclassified_Lentimicrobiaceae	1	0.355918	1	1
unclassified_Leptospiraceae	1	0.355918	1	1
unclassified_Marinococcaceae	1	0.355918	1	1
unclassified_Methylococcaceae	1	0.355918	1	1
unclassified_Mycoplasmataceae	1	0.355918	1	1
unclassified_Stappiaceae	1	0.355918	1	1
unclassified_T34	1	0.355918	1	1
unclassified_Thermodesulfovibrionia	1	0.355918	1	1
unclassified_Thioalkalispiraceae	1	0.355918	1	1
unclassified_Vampirovibrionaceae	1	0.355918	1	1
unclassified_[Clostridium]_methylpentosum_group	1	0.355918	1	1
uncultured_Clostridium_sp.	1	0.355918	1	1
uncultured_Nannocystineae_bacterium	1	0.355918	1	1
uncultured_Paenibacillaceae_bacterium	1	0.355918	1	1
uncultured_Sinobacteraceae_bacterium	1	0.355918	1	1
uncultured_Verrucomicrobiales_bacterium	1	0.355918	1	1
uncultured_bacterium_SJP_3	1	0.355918	1	1
unclassified_Sulfobacillaceae	0.931377	0.361209	1	1
Magnetospira	1	0.362925	1	1
unclassified_Bradymonadales	0.355918	0.378222	1	1
uncultured_Sorangiineae_bacterium	1	0.488452	1	1
Candidatus_Desulforudis	0.66075	0.495927	1	1
Gryllotalpicola	0.355918	0.516799	1	1
unclassified_Silvanigrellaceae	0.355918	0.566409	1	1
unclassified_Fokiniaceae	1	0.582479	1	1
Sorangiineae_bacterium_NIC37A_2	0.146614	0.60466	1	1
Segetibacter	1	0.634854	1	1
Thermoactinomycetaceae_bacterium	1	0.650317	1	1
Permianibacter	0.202793	0.682929	1	1
Simplicispira	1	0.690966	1	1
uncultured_Acidobacteriaceae_bacterium	1	0.752633	1	1
Herpetosiphon	0.355918	0.774756	1	1
Alkaliphilus_halophilus	1	0.778676	1	1
Bounagaea	0.355918	0.799851	1	1
unclassified_PLTA13	0.355918	0.850871	1	1
unclassified_Candidatus_Peregrinibacteria	1	0.893568	1	1
Candidatus_Soleaferrea	1	0.895257	1	1
unclassified_Streptosporangiaceae	0.355918	0.899886	1	1
Sphingorhabdus	0.355918	0.908979	1	1
Thauera	1	0.92204	1	1
Pseudarcicella	1	0.995261	1	1
unclassified_Synergistaceae	0.174275	1	1	1
Cyanobium_PCC_6307	0.309498	1	1	1
AAP99	0.355918	1	1	1
Agrococcus	0.355918	1	1	1
Alkalibacterium	0.355918	1	1	1
Alkaliphilus_sp._V37_03_1	0.355918	1	1	1
Alsobacter	0.355918	1	1	1
Aminivibrio	0.355918	1	1	1
Amphibacillus	0.355918	1	1	1
Aquibacter	0.355918	1	1	1
Bacteroidales_bacterium_55_9	0.355918	1	1	1
Brumimicrobium	0.355918	1	1	1
Candidatus_Amoebophilus	0.355918	1	1	1
Clade_Ib	0.355918	1	1	1
Cloacibacterium	0.355918	1	1	1
Colwellia	0.355918	1	1	1
Crinalium_SAG_22.89	0.355918	1	1	1
Eggerthella	0.355918	1	1	1
Fermentimonas	0.355918	1	1	1
Gallionella	0.355918	1	1	1
Gardnerella	0.355918	1	1	1
Glaciecola	0.355918	1	1	1
Gottschalkia_acidurici_9a	0.355918	1	1	1
Gracilibacter_thermotolerans	0.355918	1	1	1
Gramella	0.355918	1	1	1
HIMB11	0.355918	1	1	1
Hahella	0.355918	1	1	1
Haliea	0.355918	1	1	1
Halioglobus	0.355918	1	1	1
Hamadaea	0.355918	1	1	1
Hathewaya	0.355918	1	1	1
Herbiconiux	0.355918	1	1	1
Humitalea	0.355918	1	1	1
I_8	0.355918	1	1	1
Kineosporia	0.355918	1	1	1
Kitasatospora	0.355918	1	1	1
Lachnospiraceae_XPB1014_group	0.355918	1	1	1
Lederbergia	0.355918	1	1	1
Leisingera	0.355918	1	1	1
Luteibacter	0.355918	1	1	1
Magnetospirillum	0.355918	1	1	1
Marinateneraspora	0.355918	1	1	1
Marinilactibacillus	0.355918	1	1	1
Marinobacterium	0.355918	1	1	1
Methylibium	0.355918	1	1	1
Methylophaga	0.355918	1	1	1
Mobilicoccus	0.355918	1	1	1
Mobilitalea	0.355918	1	1	1
Motilimonas	0.355918	1	1	1
Mycetocola	0.355918	1	1	1
Natribacillus	0.355918	1	1	1
OM43_clade	0.355918	1	1	1
Parvibacter	0.355918	1	1	1
Pirellula	0.355918	1	1	1
Polymorphospora	0.355918	1	1	1
Pseudobutyrivibrio	0.355918	1	1	1
Pseudoramibacter	0.355918	1	1	1
Pseudoxanthobacter	0.355918	1	1	1
Rahnella1	0.355918	1	1	1
Risungbinella	0.355918	1	1	1
SAR92_clade	0.355918	1	1	1
Salinirepens	0.355918	1	1	1
Salmonella	0.355918	1	1	1
Schlegelella	0.355918	1	1	1
Sphingoaurantiacus	0.355918	1	1	1
Streptoalloteichus	0.355918	1	1	1
Succinivibrionaceae_UCG_001	0.355918	1	1	1
Trichodesmium_IMS101	0.355918	1	1	1
Yoonia_Loktanella	0.355918	1	1	1
[Eubacterium]_ruminantium_group	0.355918	1	1	1
[Eubacterium]_saphenum_group	0.355918	1	1	1
bacterium_YC_ZSS_LKJ25	0.355918	1	1	1
unclassified_Absconditabacteriales__SR1	0.355918	1	1	1
unclassified_Arcobacteraceae	0.355918	1	1	1
unclassified_Candidatus_Kerfeldbacteria_bacterium_RIFCSPLOWO2_01_FULL_48_11	0.355918	1	1	1
unclassified_Clade_III	0.355918	1	1	1
unclassified_Clostridiisalibacter	0.355918	1	1	1
unclassified_Garciellaceae	0.355918	1	1	1
unclassified_Gimesiaceae	0.355918	1	1	1
unclassified_Guggenheimella	0.355918	1	1	1
unclassified_Hydrogenophilaceae	0.355918	1	1	1
unclassified_MWH_UniP1_aquatic_group	0.355918	1	1	1
unclassified_Methylacidiphilaceae	0.355918	1	1	1
unclassified_Micrococcaceae	0.355918	1	1	1
unclassified_NS7_marine_group	0.355918	1	1	1
unclassified_Natronincola	0.355918	1	1	1
unclassified_Nitrosopumilaceae	0.355918	1	1	1
unclassified_PS1_clade	0.355918	1	1	1
unclassified_Patescibacteria	0.355918	1	1	1
unclassified_Puniceicoccaceae	0.355918	1	1	1
unclassified_SAR11_clade	0.355918	1	1	1
unclassified_SM1A07	0.355918	1	1	1
unclassified_Selenomonadaceae	0.355918	1	1	1
unclassified_Vicinamibacteria	0.355918	1	1	1
unclassified_Woesearchaeales	0.355918	1	1	1
uncultured_Geobacter_sp.	0.355918	1	1	1
uncultured_Rhodocyclaceae_bacterium	0.355918	1	1	1
uncultured_Ruminococcaceae_bacterium	0.355918	1	1	1
uncultured_Solirubrobacter_sp.	0.355918	1	1	1
uncultured_Thermoanaerobacteraceae_bacterium	0.355918	1	1	1
uncultured_archaeon_19a_19	0.355918	1	1	1
uncultured_crenarchaeote	0.355918	1	1	1
uncultured_iron_reducing_bacterium	0.355918	1	1	1
unclassified_Cyanobacteriia	0.45078	1	1	1
Aeriscardovia	0.458102	1	1	1
Prauserella	0.479595	1	1	1
Hafnia_Obesumbacterium	0.54965	1	1	1
unclassified_Tepidanaerobacter	0.752814	1	1	1
Caenimonas	0.892476	1	1	1
Sharpea	0.898207	1	1	1
unclassified_MVP_88	0.9172	1	1	1
Mizugakiibacter	0.943061	1	1	1

## Sheet: Table S4
Table S4. Bacterial function differences of E. fetida at 7-day time points.
Class3_name	GMO7D: mean rel.freq.(%)	GMO7D: std.dev.(%)	CK7D: mean rel.freq.(%)	CK7D: std.dev.(%)	p-values	Difference between means	95.0% lower CI	95.0% upper CI
AMPK signaling pathway	0.0762435	0.00396062	0.0865226	0.00518252	0.0366158	-0.0102791	-0.01965	-0.000908132
Cyanoamino acid metabolism	0.161666	0.00559572	0.172275	0.00371309	0.0392201	-0.0106085	-0.0204541	-0.000762878
Toll and Imd signaling pathway	0.000102837	0.000102886	0.000362069	0.000146135	0.0502317	-0.000259232	-0.000518838	3.74e-07
Bladder cancer	0.0124838	0.000488159	0.00851067	0.00248816	0.0672427	0.00397315	-0.000503123	0.00844942
Insulin signaling pathway	0.0495831	0.00353471	0.0552097	0.00323	0.0883915	-0.00562667	-0.0124044	0.00115105
Atrazine degradation	0.0373454	0.00543216	0.0292627	0.00473613	0.100988	0.00808262	-0.00214474	0.01831
Prion diseases	0.0138652	0.00150201	0.0106701	0.00233541	0.10152	0.00319513	-0.000897168	0.00728743
Selenocompound metabolism	0.300743	0.0113926	0.319161	0.0120594	0.103006	-0.0184178	-0.0418729	0.00503722
Sphingolipid metabolism	0.044991	0.0110129	0.0861212	0.0331788	0.117857	-0.0411302	-0.0993306	0.0170702
Calcium signaling pathway	0.000166947	0.000110097	3.37e-05	1.52e-05	0.126175	0.000133201	-6.68e-05	0.000333241
Influenza A	0.0261677	0.00478221	0.0326646	0.00426207	0.130137	-0.00649696	-0.0155756	0.00258164
Aldosterone-regulated sodium reabsorption	3.7e-06	6.41e-06	5.38e-05	4.25e-05	0.132935	-5.01e-05	-0.000127211	2.7e-05
Endocrine and other factor-regulated calcium reabsorption	3.7e-06	6.41e-06	5.38e-05	4.25e-05	0.132935	-5.01e-05	-0.000127211	2.7e-05
Insulin secretion	3.7e-06	6.41e-06	5.38e-05	4.25e-05	0.132935	-5.01e-05	-0.000127211	2.7e-05
Thyroid hormone signaling pathway	3.7e-06	6.41e-06	5.38e-05	4.25e-05	0.132935	-5.01e-05	-0.000127211	2.7e-05
Primary immunodeficiency	0.0438161	0.00635129	0.0364341	0.00323062	0.139842	0.00738205	-0.00359465	0.0183588
Photosynthesis - antenna proteins	0.00329102	0.00187336	0.00112654	0.00100668	0.143309	0.00216448	-0.00107637	0.00540533
Adipocytokine signaling pathway	0.111418	0.0135537	0.0923186	0.0142504	0.14367	0.0190993	-0.0087012	0.0468997
Acarbose and validamycin biosynthesis	0.0667891	0.00282286	0.0744434	0.00674593	0.143705	-0.00765434	-0.0193543	0.0040456
Pentose and glucuronate interconversions	0.281025	0.018954	0.315491	0.029122	0.144667	-0.0344659	-0.085572	0.0166402
Apoptosis - multiple species	0.0251351	0.00595139	0.0323069	0.00420868	0.14472	-0.00717174	-0.017753	0.00340953
Colorectal cancer	0.0251351	0.00595139	0.0323069	0.00420868	0.14472	-0.00717174	-0.017753	0.00340953
Small cell lung cancer	0.0251351	0.00595139	0.0323069	0.00420868	0.14472	-0.00717174	-0.017753	0.00340953
Toxoplasmosis	0.0251351	0.00595139	0.0323069	0.00420868	0.14472	-0.00717174	-0.017753	0.00340953
Viral myocarditis	0.0251351	0.00595139	0.0323069	0.00420868	0.14472	-0.00717174	-0.017753	0.00340953
p53 signaling pathway	0.0251351	0.00595139	0.0323069	0.00420868	0.14472	-0.00717174	-0.017753	0.00340953
Hepatitis B	0.025153	0.0059487	0.0323069	0.00420868	0.145428	-0.00715383	-0.0177312	0.00342354
Herpes simplex virus 1 infection	0.0251756	0.0059452	0.0323069	0.00420868	0.146322	-0.00713126	-0.0177036	0.00344106
Mineral absorption	0.01485	0.000644649	0.0121262	0.00244314	0.147412	0.00272373	-0.00161505	0.0070625
Protein processing in endoplasmic reticulum	0.0526163	0.00243267	0.0591278	0.00592555	0.153385	-0.00651155	-0.0167964	0.00377327
Quorum sensing	1.75909	0.0881042	1.5617	0.181925	0.160491	0.19739	-0.117021	0.511801
Cysteine and methionine metabolism	0.810389	0.0227241	0.834407	0.00150438	0.164422	-0.0240176	-0.0656571	0.0176219
N-Glycan biosynthesis	0.0182496	0.00614587	0.0274485	0.00803035	0.169534	-0.00919887	-0.0237245	0.00532672
Dioxin degradation	0.0347894	0.00428883	0.0279974	0.00610365	0.171488	0.00679206	-0.0040471	0.0176312
Linoleic acid metabolism	0.0110117	0.00393569	0.0154346	0.00304215	0.177576	-0.00442292	-0.0115599	0.00271407
Butanoate metabolism	0.803591	0.0265889	0.744249	0.057934	0.178607	0.0593425	-0.0408579	0.159543
Spliceosome	1.69e-05	1.81e-05	7.1e-05	5.4e-05	0.18148	-5.41e-05	-0.000148842	4.05e-05
Biosynthesis of vancomycin group antibiotics	0.0362236	0.00161627	0.0402156	0.00398368	0.183737	-0.00399192	-0.0109097	0.00292584
beta-Alanine metabolism	0.323045	0.0386111	0.277653	0.0359575	0.187017	0.0453923	-0.0292364	0.120021
Starch and sucrose metabolism	0.509584	0.0655957	0.585126	0.0588107	0.188616	-0.0755411	-0.200359	0.0492767
ABC transporters	3.29494	0.100732	2.98715	0.314849	0.189757	0.307793	-0.245615	0.861202
Sphingolipid signaling pathway	0.000966063	0.000526586	0.00239635	0.00147707	0.193977	-0.00143029	-0.00401132	0.00115075
PPAR signaling pathway	0.241507	0.0236066	0.212445	0.0255053	0.19796	0.0290616	-0.0201063	0.0782294
Peroxisome	0.283408	0.0260979	0.25257	0.0264043	0.200283	0.0308383	-0.0216113	0.083288
Metabolic pathways	15.7451	0.150625	16.0856	0.357992	0.203058	-0.340436	-0.961199	0.280327
Pentose phosphate pathway	0.581601	0.0468619	0.637647	0.0493352	0.203713	-0.0560453	-0.152235	0.0401439
Polyketide sugar unit biosynthesis	0.126502	0.00990421	0.137846	0.0101999	0.216242	-0.0113445	-0.0314339	0.00874484
Lysosome	0.0334854	0.0142222	0.0631829	0.0325196	0.219079	-0.0296975	-0.0860127	0.0266176
Fatty acid degradation	0.553377	0.0544739	0.485052	0.0688713	0.228867	0.0683248	-0.0573396	0.193989
beta-Lactam resistance	0.396653	0.0073539	0.388496	0.00769594	0.23277	0.0081572	-0.00688821	0.0232026
Salmonella infection	0.0502955	0.00470161	0.0451466	0.00482794	0.23393	0.00514898	-0.00437299	0.014671
Other glycan degradation	0.0469679	0.0150689	0.082365	0.0406911	0.233957	-0.0353971	-0.106361	0.0355669
Synthesis and degradation of ketone bodies	0.194386	0.0209326	0.1651	0.0315229	0.235505	0.0292866	-0.0261833	0.0847566
Tuberculosis	0.140508	0.0040575	0.148646	0.00932107	0.236271	-0.00813766	-0.0242816	0.00800626
Pyruvate metabolism	1.06563	0.0276114	1.03595	0.0277317	0.236971	0.0296794	-0.0256059	0.0849646
RNA degradation	0.437166	0.0199808	0.467125	0.0335155	0.24218	-0.0299589	-0.0882506	0.0283328
Ascorbate and aldarate metabolism	0.15163	0.00832316	0.138876	0.0146672	0.249996	0.0127537	-0.0126753	0.0381827
Ribosome biogenesis in eukaryotes	0.0512884	0.00387189	0.047903	0.00244058	0.255726	0.00338539	-0.00338358	0.0101544
Carbon fixation in photosynthetic organisms	0.393446	0.0198174	0.416067	0.0241317	0.257904	-0.0226213	-0.0671427	0.0219001
Nitrotoluene degradation	0.075675	0.00805429	0.0670545	0.00881275	0.257985	0.0086205	-0.0082788	0.0255198
alpha-Linolenic acid metabolism	0.0381798	0.00407978	0.0330413	0.00575664	0.258849	0.00513854	-0.00510063	0.0153777
Apoptosis - fly	0.051026	0.00780201	0.0578682	0.00540228	0.263693	-0.0068422	-0.0206615	0.00697705
Limonene and pinene degradation	0.14152	0.0320176	0.114627	0.0190134	0.267576	0.0268931	-0.0287769	0.0825631
Glycosphingolipid biosynthesis - globo and isoglobo series	0.0224289	0.00860982	0.0340792	0.0145903	0.288475	-0.0116503	-0.0370072	0.0137065
Renin-angiotensin system	0.00828077	0.0033199	0.0125141	0.00526978	0.291514	-0.00423331	-0.0134456	0.00497896
Propanoate metabolism	0.80386	0.0301724	0.761552	0.054576	0.296293	0.0423079	-0.0521985	0.136814
Geraniol degradation	0.245193	0.052573	0.195078	0.0550667	0.297786	0.0501142	-0.0574969	0.157725
Protein digestion and absorption	0.00789041	0.00379032	0.0123035	0.00550942	0.301847	-0.00441309	-0.014161	0.00533479
Terpenoid backbone biosynthesis	0.492476	0.0133386	0.481871	0.00911754	0.304366	0.0106048	-0.0129703	0.0341799
Phenylpropanoid biosynthesis	0.0387643	0.0152798	0.0505635	0.00925096	0.304967	-0.0117992	-0.0384078	0.0148094
Glycosphingolipid biosynthesis - ganglio series	0.0108527	0.00630454	0.0179504	0.00888407	0.306649	-0.00709773	-0.0229035	0.00870805
One carbon pool by folate	0.556797	0.0309158	0.586736	0.0345866	0.3069	-0.0299389	-0.0956738	0.0357961
Lysine degradation	0.384707	0.0388374	0.348735	0.040395	0.308808	0.0359724	-0.0432216	0.115166
Fat digestion and absorption	1.28e-05	8.19e-06	2.71e-05	1.97e-05	0.309669	-1.43e-05	-4.85e-05	1.99e-05
Pathways in cancer	0.0729919	0.0102671	0.0806905	0.00579929	0.312107	-0.00769858	-0.0254948	0.0100976
Oxidative phosphorylation	1.20207	0.0229303	1.26208	0.0854204	0.314998	-0.0600094	-0.211575	0.091556
Cell cycle	1.79e-05	2.6e-05	0	0	0.318091	1.79e-05	-2.98e-05	6.56e-05
EGFR tyrosine kinase inhibitor resistance	1.79e-05	2.6e-05	0	0	0.318091	1.79e-05	-2.98e-05	6.56e-05
Hepatitis C	1.79e-05	2.6e-05	0	0	0.318091	1.79e-05	-2.98e-05	6.56e-05
Measles	1.79e-05	2.6e-05	0	0	0.318091	1.79e-05	-2.98e-05	6.56e-05
mTOR signaling pathway	1.79e-05	2.6e-05	0	0	0.318091	1.79e-05	-2.98e-05	6.56e-05
Apoptosis	0.0329541	0.00902583	0.0396707	0.00558431	0.322974	-0.00671662	-0.0224656	0.00903236
Drug metabolism - other enzymes	0.177664	0.0161551	0.190904	0.0139054	0.3242	-0.0132403	-0.0435155	0.017035
Human T-cell leukemia virus 1 infection	4.05e-05	5.99e-05	0	0	0.326561	4.05e-05	-6.96e-05	0.000150612
Amino sugar and nucleotide sugar metabolism	0.817242	0.0781195	0.882641	0.0747354	0.335182	-0.0653995	-0.218204	0.0874045
Proximal tubule bicarbonate reclamation	0.0361603	0.00455121	0.0315612	0.0060737	0.337373	0.00459908	-0.0063314	0.0155296
Pantothenate and CoA biosynthesis	0.490527	0.0109319	0.499776	0.011146	0.34446	-0.00924844	-0.0313061	0.0128093
Benzoate degradation	0.462968	0.0629596	0.40172	0.0813548	0.34457	0.0612486	-0.0863263	0.208824
Synaptic vesicle cycle	5.33e-06	9.22e-06	1.38e-05	1.1e-05	0.34594	-8.48e-06	-2.89e-05	1.19e-05
Vasopressin-regulated water reabsorption	5.33e-06	9.22e-06	1.38e-05	1.1e-05	0.34594	-8.48e-06	-2.89e-05	1.19e-05
Biosynthesis of ansamycins	0.0567022	0.00815677	0.0636018	0.00846092	0.348517	-0.00689952	-0.0235079	0.00970885
Phagosome	3.12e-05	4.88e-05	0	0	0.349402	3.12e-05	-5.85e-05	0.000120874
African trypanosomiasis	0.00746244	0.00267474	0.0104367	0.00423001	0.349909	-0.00297429	-0.0103719	0.00442333
Phospholipase D signaling pathway	0.0138129	0.00324798	0.0159191	0.00106565	0.351501	-0.00210626	-0.00780731	0.0035948
Monobactam biosynthesis	0.222412	0.0101818	0.22979	0.00742506	0.353111	-0.00737868	-0.0255924	0.010835
Choline metabolism in cancer	0.013829	0.00326638	0.015935	0.00110039	0.354493	-0.00210606	-0.00783112	0.00361901
MAPK signaling pathway - fly	0.0380034	0.00378225	0.0406911	0.00266537	0.357375	-0.00268773	-0.00940801	0.00403256
Valine, leucine and isoleucine degradation	0.772769	0.0744862	0.707207	0.0862135	0.358167	0.0655626	-0.0962208	0.227346
Fanconi anemia pathway	9.15e-05	0.000128257	1.13e-05	1.15e-05	0.358788	8.02e-05	-0.000154334	0.000314653
D-Alanine metabolism	0.0789075	0.00494883	0.0831983	0.00559717	0.358821	-0.00429082	-0.0148841	0.00630247
Oxytocin signaling pathway	0.00012523	0.000145932	3.34e-05	3.62e-05	0.360012	9.18e-05	-0.000168131	0.000351791
MAPK signaling pathway - yeast	0.0284995	0.005913	0.0246239	0.00302807	0.363776	0.00387562	-0.00634425	0.0140955
Epstein-Barr virus infection	9.9e-05	0.000160911	0	0	0.364946	9.9e-05	-0.000196705	0.000394606
Caprolactam degradation	0.0885479	0.0142522	0.0784567	0.0105654	0.365635	0.0100912	-0.0154948	0.0356773
Fatty acid metabolism	0.916847	0.0532419	0.877495	0.0463312	0.372154	0.0393519	-0.0608188	0.139523
Fructose and mannose metabolism	0.391114	0.0579201	0.434246	0.0535244	0.38029	-0.0431315	-0.154713	0.06845
Aminobenzoate degradation	0.198492	0.0342105	0.173805	0.0294332	0.380761	0.0246866	-0.0394149	0.0887882
Epithelial cell signaling in Helicobacter pylori infection	0.0592478	0.0145312	0.0488663	0.0122788	0.382031	0.0103815	-0.0166771	0.03744
Chagas disease (American trypanosomiasis)	0.00780751	0.00302058	0.0111111	0.00514692	0.382992	-0.00330364	-0.0122452	0.00563788
Carbapenem biosynthesis	0.0571886	0.00525747	0.0534813	0.00433707	0.383732	0.00370737	-0.00600605	0.0134208
Cell cycle - Caulobacter	0.423105	0.0253697	0.443524	0.0282625	0.388056	-0.0204197	-0.0742241	0.0333848
mRNA surveillance pathway	0.000174318	0.00012698	0.000100051	2.37e-05	0.388369	7.43e-05	-0.000154589	0.000303122
Bile secretion	0.000412539	0.000171772	0.00127166	0.00147789	0.389189	-0.000859118	-0.00355263	0.00183439
Nicotinate and nicotinamide metabolism	0.459218	0.0106254	0.469647	0.016104	0.390611	-0.0104284	-0.0387408	0.0178839
Clavulanic acid biosynthesis	3.91e-05	6.76e-05	0	0	0.391002	3.91e-05	-8.52e-05	0.000163351
Cytosolic DNA-sensing pathway	1.56e-05	2.7e-05	0	0	0.391002	1.56e-05	-3.4e-05	6.53e-05
Glycosphingolipid biosynthesis - lacto and neolacto series	0	0	3.9e-06	6.76e-06	0.391002	-3.9e-06	-1.63e-05	8.52e-06
Indole alkaloid biosynthesis	4.44e-06	7.69e-06	0	0	0.391002	4.44e-06	-9.69e-06	1.86e-05
Pancreatic cancer	2.33e-06	4.04e-06	0	0	0.391002	2.33e-06	-5.09e-06	9.76e-06
SNARE interactions in vesicular transport	1.56e-05	2.7e-05	0	0	0.391002	1.56e-05	-3.4e-05	6.53e-05
Galactose metabolism	0.332675	0.0679479	0.383633	0.0674928	0.392292	-0.0509583	-0.186259	0.0843421
Zeatin biosynthesis	0.0324551	0.00231511	0.0353924	0.00497919	0.403848	-0.00293733	-0.011547	0.00567233
Insulin resistance	0.0714433	0.00692797	0.075508	0.0032922	0.407354	-0.0040647	-0.0160401	0.00791072
Peptidoglycan biosynthesis	0.565105	0.0270104	0.58202	0.0182546	0.408028	-0.0169147	-0.0645683	0.0307389
Tropane, piperidine and pyridine alkaloid biosynthesis	0.052969	0.00468679	0.0501914	0.00244357	0.408643	0.00277759	-0.0053249	0.0108801
Cationic antimicrobial peptide (CAMP) resistance	0.205936	0.0378655	0.227532	0.0140293	0.40917	-0.0215956	-0.0876302	0.044439
Arginine biosynthesis	0.46323	0.0165231	0.453449	0.00885845	0.411093	0.00978065	-0.0188018	0.0383631
Alanine, aspartate and glutamate metabolism	0.717085	0.0196374	0.735827	0.0306827	0.412886	-0.0187425	-0.0724759	0.034991
Thyroid hormone synthesis	0.0368543	0.00555962	0.0401984	0.00341746	0.415556	-0.00334409	-0.0130389	0.00635074
Homologous recombination	0.63779	0.040483	0.66487	0.0359287	0.41994	-0.0270798	-0.103809	0.0496493
Mismatch repair	0.544973	0.0396258	0.568771	0.0259944	0.422913	-0.0237973	-0.0934085	0.0458138
Systemic lupus erythematosus	0.000265154	0.000120033	0.000344462	0.000106796	0.425802	-7.93e-05	-0.00030703	0.000148413
Glyoxylate and dicarboxylate metabolism	0.997336	0.0467055	0.965496	0.0448446	0.4271	0.0318399	-0.0596694	0.123349
Biotin metabolism	0.395437	0.0107686	0.406285	0.0188264	0.427727	-0.0108474	-0.0435015	0.0218066
DNA replication	0.486912	0.0283236	0.504974	0.023579	0.429554	-0.0180613	-0.0705431	0.0344206
Aldosterone synthesis and secretion	7.69e-05	0.000133245	7.23e-06	4.59e-06	0.431841	6.97e-05	-0.000174945	0.000314335
Circadian entrainment	7.69e-05	0.000133245	7.23e-06	4.59e-06	0.431841	6.97e-05	-0.000174945	0.000314335
Glioma	7.69e-05	0.000133245	7.23e-06	4.59e-06	0.431841	6.97e-05	-0.000174945	0.000314335
Inflammatory mediator regulation of TRP channels	7.69e-05	0.000133245	7.23e-06	4.59e-06	0.431841	6.97e-05	-0.000174945	0.000314335
Long-term potentiation	7.69e-05	0.000133245	7.23e-06	4.59e-06	0.431841	6.97e-05	-0.000174945	0.000314335
Neurotrophin signaling pathway	7.69e-05	0.000133245	7.23e-06	4.59e-06	0.431841	6.97e-05	-0.000174945	0.000314335
Olfactory transduction	7.69e-05	0.000133245	7.23e-06	4.59e-06	0.431841	6.97e-05	-0.000174945	0.000314335
Oocyte meiosis	7.69e-05	0.000133245	7.23e-06	4.59e-06	0.431841	6.97e-05	-0.000174945	0.000314335
Phototransduction	7.69e-05	0.000133245	7.23e-06	4.59e-06	0.431841	6.97e-05	-0.000174945	0.000314335
Phototransduction - fly	7.69e-05	0.000133245	7.23e-06	4.59e-06	0.431841	6.97e-05	-0.000174945	0.000314335
Rap1 signaling pathway	7.69e-05	0.000133245	7.23e-06	4.59e-06	0.431841	6.97e-05	-0.000174945	0.000314335
Vascular smooth muscle contraction	7.69e-05	0.000133245	7.23e-06	4.59e-06	0.431841	6.97e-05	-0.000174945	0.000314335
Tryptophan metabolism	0.432821	0.0554333	0.393906	0.0583838	0.434627	0.0389149	-0.0748947	0.152724
Pertussis	0.0284367	0.0104202	0.0339722	0.00343216	0.435967	-0.00553547	-0.0238217	0.0127507
Plant hormone signal transduction	4.09e-05	3.86e-05	0.00011938	0.000149659	0.437136	-7.84e-05	-0.000344515	0.000187633
Nitrogen metabolism	0.388621	0.0234848	0.367371	0.0368512	0.437386	0.0212505	-0.0432533	0.0857543
Hematopoietic cell lineage	0.000225152	0.000247975	9.85e-05	4.3e-05	0.444248	0.000126645	-0.000321314	0.000574604
Biosynthesis of secondary metabolites	7.2285	0.157929	7.33123	0.154937	0.451927	-0.102733	-0.415312	0.209846
Cell cycle - yeast	0.000785972	0.000490305	0.00120635	0.000753618	0.453778	-0.000420381	-0.00174284	0.000902074
Cocaine addiction	0.0080061	0.00448784	0.0104856	0.00283466	0.454781	-0.00247954	-0.0103271	0.00536804
Serotonergic synapse	0.00803649	0.00451516	0.0105118	0.00283737	0.45757	-0.00247531	-0.0103663	0.00541565
Flavonoid biosynthesis	0.0021707	0.00242112	0.000994622	0.000122272	0.462155	0.00117607	-0.00326537	0.00561752
FoxO signaling pathway	0.0793221	0.00729329	0.074691	0.00717203	0.462765	0.00463113	-0.00982046	0.0190827
Nucleotide excision repair	0.284187	0.0124361	0.291943	0.0119211	0.465211	-0.00775567	-0.0321032	0.0165919
Sesquiterpenoid and triterpenoid biosynthesis	0.00705842	0.00713626	0.00365008	0.000615845	0.469444	0.00340834	-0.00964388	0.0164606
Alcoholism	0.00808303	0.00460234	0.0104929	0.00283881	0.475098	-0.00240984	-0.010438	0.00561831
Amphetamine addiction	0.00808303	0.00460234	0.0104929	0.00283881	0.475098	-0.00240984	-0.010438	0.00561831
Caffeine metabolism	0.00258543	0.00302913	0.00116132	0.000302305	0.476031	0.00142411	-0.00410793	0.00695615
Hypertrophic cardiomyopathy (HCM)	0.00108608	0.000536115	0.00166217	0.00118901	0.485245	-0.000576095	-0.00263339	0.0014812
Vancomycin resistance	0.216664	0.0118307	0.223148	0.00939716	0.486756	-0.00648377	-0.0280959	0.0151284
Aminoacyl-tRNA biosynthesis	0.830376	0.0430968	0.853863	0.0342044	0.488972	-0.0234869	-0.102198	0.0552241
Cytokine-cytokine receptor interaction	0.0318313	0.00218135	0.0329831	0.00158111	0.489536	-0.00115182	-0.00504898	0.00274533
Proteasome	0.0333486	0.0134107	0.0272519	0.00191408	0.490479	0.00609669	-0.0182516	0.030445
Basal transcription factors	0.00371542	0.00389416	0.00195062	0.00048604	0.491258	0.00176479	-0.00532413	0.00885372
Streptomycin biosynthesis	0.241609	0.0145659	0.253382	0.0234094	0.492658	-0.011773	-0.0526427	0.0290966
Folate biosynthesis	0.400935	0.0128021	0.413392	0.0260026	0.494661	-0.0124561	-0.0573914	0.0324791
Biosynthesis of type II polyketide backbone	0.00529254	0.00764391	0.00186563	0.000715996	0.494887	0.00342691	-0.0105428	0.0173966
Ethylbenzene degradation	0.0294224	0.00299077	0.0276086	0.00313817	0.495986	0.00181376	-0.00431393	0.00794146
GnRH signaling pathway	9.61e-05	0.00012916	3.86e-05	1.33e-05	0.497949	5.75e-05	-0.000178321	0.000293288
Ras signaling pathway	9.61e-05	0.00012916	3.86e-05	1.33e-05	0.497949	5.75e-05	-0.000178321	0.000293288
Stilbenoid, diarylheptanoid and gingerol biosynthesis	0.0122059	0.0121601	0.00684206	0.0011408	0.501303	0.00536379	-0.0168591	0.0275867
Vitamin B6 metabolism	0.157133	0.00749867	0.162262	0.0101023	0.508743	-0.00512882	-0.0232701	0.0130124
Degradation of aromatic compounds	0.231981	0.0308902	0.21368	0.0328976	0.508839	0.0183009	-0.0455125	0.0821143
Neuroactive ligand-receptor interaction	0.00101461	0.00153744	0.000357747	0.000147358	0.513835	0.000656867	-0.0021522	0.00346594
Phenylalanine, tyrosine and tryptophan biosynthesis	0.660523	0.0339725	0.675872	0.0155679	0.514297	-0.015349	-0.0741084	0.0434105
Dopaminergic synapse	0.00833284	0.00486459	0.0105873	0.00286245	0.520725	-0.00225449	-0.0107071	0.0061981
Taurine and hypotaurine metabolism	0.130459	0.0106155	0.125928	0.00327233	0.523333	0.00453063	-0.0141663	0.0232276
Biofilm formation - Vibrio cholerae	0.0635255	0.0118332	0.0690928	0.0082368	0.531359	-0.00556737	-0.0265459	0.0154112
Chemical carcinogenesis	0.104078	0.0261017	0.0918696	0.0179687	0.532421	0.0122087	-0.0339783	0.0583957
Isoquinoline alkaloid biosynthesis	0.000943907	0.000704763	0.000659405	0.000122846	0.537815	0.000284502	-0.000988392	0.0015574
Renin secretion	0.00116301	0.000549175	0.00166941	0.00119218	0.538779	-0.0005064	-0.00256819	0.00155539
Penicillin and cephalosporin biosynthesis	0.0202758	0.00597444	0.0178656	0.00153966	0.541885	0.00241017	-0.00821242	0.0130327
Toluene degradation	0.0541147	0.015118	0.0467463	0.0128473	0.544424	0.0073684	-0.0208372	0.035574
Pancreatic secretion	0.00101831	0.00154384	0.000411549	0.000188992	0.546363	0.000606764	-0.00220458	0.00341811
Fatty acid elongation	0.000261832	0.000193341	0.000367322	0.000218229	0.554269	-0.00010549	-0.000518831	0.000307852
Pyrimidine metabolism	1.30618	0.0659721	1.33679	0.0533418	0.55604	-0.0306065	-0.151746	0.0905329
Endocytosis	1.91e-05	2.95e-05	3.13e-05	1.55e-05	0.556175	-1.22e-05	-6.32e-05	3.88e-05
Fc gamma R-mediated phagocytosis	1.91e-05	2.95e-05	3.13e-05	1.55e-05	0.556175	-1.22e-05	-6.32e-05	3.88e-05
Proteoglycans in cancer	0.0319826	0.00229843	0.0329849	0.00153391	0.556237	-0.00100234	-0.00504973	0.00304505
Ribosome	1.7949	0.115275	1.84535	0.086641	0.56842	-0.0504467	-0.258047	0.157154
NF-kappa B signaling pathway	3.33e-05	2.77e-05	4.71e-05	2.93e-05	0.575562	-1.38e-05	-7.07e-05	4.32e-05
Ubiquinone and other terpenoid-quinone biosynthesis	0.213962	0.0105826	0.224119	0.0269152	0.576576	-0.0101573	-0.0569607	0.0366462
Phenylalanine metabolism	0.456093	0.0626293	0.429172	0.0476434	0.5766	0.0269211	-0.0861958	0.140038
Longevity regulating pathway - multiple species	0.133052	0.00786018	0.129449	0.00706272	0.576628	0.00360273	-0.0113669	0.0185724
RIG-I-like receptor signaling pathway	0.00304886	0.00286071	0.00201369	0.000524461	0.578659	0.00103517	-0.00412339	0.00619373
Retinol metabolism	0.0417869	0.0089554	0.0451069	0.00358089	0.583628	-0.00332	-0.018881	0.012241
Cardiac muscle contraction	0.0407676	0.0168637	0.0344554	0.00785209	0.586579	0.00631223	-0.0228465	0.035471
Betalain biosynthesis	0.00212643	0.000899236	0.00255778	0.000960911	0.59092	-0.000431349	-0.00229254	0.00142984
Biosynthesis of type II polyketide products	0.00174941	0.00196503	0.00106691	0.000281866	0.59192	0.000682497	-0.0028848	0.00424979
Methane metabolism	0.630667	0.0289791	0.619655	0.0162643	0.592261	0.011012	-0.0392026	0.0612266
Microbial metabolism in diverse environments	4.68122	0.213687	4.60291	0.107951	0.598457	0.0783098	-0.290981	0.447601
Biosynthesis of siderophore group nonribosomal peptides	0.026218	0.0113736	0.0223641	0.000735749	0.598925	0.00385388	-0.0169895	0.0246972
Lipopolysaccharide biosynthesis	0.292795	0.0900171	0.325935	0.0497601	0.602455	-0.0331394	-0.189017	0.122738
Phosphatidylinositol signaling system	0.0898967	0.00439682	0.0914093	0.00156037	0.606332	-0.00151257	-0.00919743	0.00617229
Vibrio cholerae infection	0.00391028	0.00266323	0.00543997	0.00410041	0.610516	-0.00152969	-0.00872357	0.00566419
Flagellar assembly	0.604714	0.13016	0.557552	0.0754651	0.611365	0.0471619	-0.17878	0.273104
Steroid hormone biosynthesis	0.000799619	0.00025883	0.00118685	0.00118091	0.614577	-0.000387228	-0.00250254	0.00172809
Carotenoid biosynthesis	0.0352619	0.0112544	0.0315848	0.00238975	0.6155	0.00367709	-0.0165087	0.0238629
Metabolism of xenobiotics by cytochrome P450	0.125822	0.0236364	0.116913	0.0169421	0.616634	0.00890906	-0.0332243	0.0510424
Primary bile acid biosynthesis	0.0046747	0.00374979	0.00345246	0.000919046	0.617829	0.00122224	-0.00546116	0.00790564
Polycyclic aromatic hydrocarbon degradation	0.0138854	0.00219729	0.0127764	0.00290261	0.618038	0.00110898	-0.00412729	0.00634526
Glutathione metabolism	0.382481	0.0449286	0.366382	0.0285374	0.622387	0.0160993	-0.0625131	0.0947118
cAMP signaling pathway	0.00212225	0.00174983	0.00157503	0.000307366	0.628693	0.000547219	-0.00261245	0.00370689
Steroid degradation	0.00704398	0.00641602	0.00506305	0.00133843	0.634144	0.00198093	-0.00953493	0.0134968
Biosynthesis of antibiotics	5.46782	0.110689	5.50844	0.087675	0.636939	-0.0406198	-0.242666	0.161427
C5-Branched dibasic acid metabolism	0.248198	0.00730531	0.251953	0.0109121	0.640427	-0.00375559	-0.02298	0.0154688
Glycosaminoglycan degradation	0.047935	0.0106691	0.0517297	0.00816524	0.643203	-0.00379471	-0.0230933	0.0155039
Biosynthesis of 12-, 14- and 16-membered macrolides	3.1e-05	4.29e-05	1.71e-05	2.46e-05	0.647302	1.39e-05	-6.06e-05	8.84e-05
Ubiquitin mediated proteolysis	0.0113918	0.00265907	0.0104692	0.00205519	0.65229	0.000922586	-0.00389928	0.00574445
Chlorocyclohexane and chlorobenzene degradation	0.0785862	0.0138788	0.0733259	0.0138354	0.658381	0.00526026	-0.0224249	0.0329454
Longevity regulating pathway - worm	0.245255	0.0253777	0.237195	0.0154835	0.658534	0.00806053	-0.0361627	0.0522837
Two-component system	2.44004	0.224597	2.36023	0.194873	0.658722	0.0798102	-0.342302	0.501923
Chronic myeloid leukemia	2.15e-05	2.32e-05	2.83e-05	9.51e-06	0.661511	-6.84e-06	-4.72e-05	3.35e-05
Notch signaling pathway	2.15e-05	2.32e-05	2.83e-05	9.51e-06	0.661511	-6.84e-06	-4.72e-05	3.35e-05
Wnt signaling pathway	2.15e-05	2.32e-05	2.83e-05	9.51e-06	0.661511	-6.84e-06	-4.72e-05	3.35e-05
Shigellosis	0.000203548	0.000352555	9.86e-05	0.000170839	0.665106	0.000104914	-0.000504384	0.000714212
Prostate cancer	0.10649	0.0325124	0.0970094	0.0142938	0.667195	0.0094809	-0.0468128	0.0657746
Riboflavin metabolism	0.183536	0.00554096	0.181615	0.00485863	0.667634	0.00192175	-0.00853247	0.012376
Biosynthesis of amino acids	3.32424	0.135282	3.36388	0.0624459	0.667695	-0.0396383	-0.273591	0.194314
Drug metabolism - cytochrome P450	0.131841	0.0213754	0.124829	0.0162876	0.668264	0.0070122	-0.0316103	0.0456347
Staurosporine biosynthesis	0.00298564	0.00147641	0.0039593	0.00341839	0.673652	-0.000973659	-0.00689575	0.00494843
Purine metabolism	1.75791	0.0483433	1.77328	0.0402234	0.687245	-0.0153725	-0.104934	0.074189
Glycerolipid metabolism	0.295014	0.0257734	0.287569	0.0170967	0.693353	0.0074448	-0.0379012	0.0527908
Bacterial secretion system	0.705261	0.126497	0.672808	0.0540221	0.703434	0.0324532	-0.186777	0.251683
Photosynthesis	0.264998	0.0187125	0.270501	0.0152838	0.707387	-0.00550285	-0.0399682	0.0289625
Tyrosine metabolism	0.278075	0.0257935	0.271021	0.0182312	0.71371	0.00705312	-0.0388019	0.0529081
Carbon fixation pathways in prokaryotes	0.887981	0.0250575	0.881522	0.0148838	0.71726	0.00645828	-0.0371107	0.0500272
Secondary bile acid biosynthesis	0.00537694	0.00239771	0.00609337	0.00224541	0.718673	-0.000716428	-0.00536199	0.00392914
Type II diabetes mellitus	0.0349842	0.0021747	0.0356482	0.00215996	0.720396	-0.00066402	-0.00499419	0.00366615
Fluorobenzoate degradation	0.051557	0.0122054	0.0480971	0.010295	0.720689	0.00345999	-0.019254	0.0261739
Fatty acid biosynthesis	0.617834	0.0283862	0.624712	0.0134312	0.722491	-0.00687837	-0.0559483	0.0421916
D-Arginine and D-ornithine metabolism	0.0076243	0.00448361	0.00872451	0.00231238	0.722812	-0.0011002	-0.00885018	0.00664977
MicroRNAs in cancer	0.0334539	0.00282747	0.0319826	0.00615163	0.724814	0.00147128	-0.00916804	0.0121106
Type I diabetes mellitus	0.0403243	0.00538046	0.0391342	0.00176057	0.735952	0.00119009	-0.00825543	0.0106356
Amoebiasis	0.0189008	0.00117531	0.019472	0.00249668	0.737014	-0.000571143	-0.00488736	0.00374507
RNA transport	0.073327	0.00906121	0.0712991	0.00395683	0.73992	0.00202788	-0.0136644	0.0177202
Chloroalkane and chloroalkene degradation	0.145254	0.0210484	0.140137	0.0145335	0.742244	0.0051167	-0.0321473	0.0423807
Non-homologous end-joining	0.0257278	0.0163334	0.0291254	0.00574431	0.752207	-0.00339758	-0.0319591	0.025164
Salivary secretion	0.00465562	0.00298129	0.00404263	0.000978729	0.753694	0.000612997	-0.00461979	0.00584578
2-Oxocarboxylic acid metabolism	0.754858	0.032899	0.761503	0.0136662	0.762786	-0.00664542	-0.0637206	0.0504297
Inositol phosphate metabolism	0.167405	0.0283562	0.17399	0.0224828	0.763817	-0.00658559	-0.0583601	0.0451889
Glutamatergic synapse	0.0722808	0.0098745	0.0742438	0.00383452	0.764755	-0.001963	-0.0191439	0.0152179
Base excision repair	0.391298	0.016572	0.387651	0.0113958	0.765443	0.00364644	-0.0256723	0.0329652
Carbon metabolism	2.76742	0.0704915	2.75435	0.0127645	0.771553	0.013068	-0.114097	0.140233
Legionellosis	0.134874	0.0135364	0.137357	0.00397319	0.777664	-0.00248306	-0.0263884	0.0214222
Various types of N-glycan biosynthesis	0.000294056	0.000316907	0.000231974	0.000183828	0.78137	6.21e-05	-0.000488045	0.000612209
Valine, leucine and isoleucine biosynthesis	0.430536	0.0125595	0.432761	0.00554145	0.792432	-0.00222503	-0.023969	0.0195189
Viral carcinogenesis	0.0350013	0.00221484	0.035469	0.00201344	0.795799	-0.000467746	-0.00470563	0.00377014
Neomycin, kanamycin and gentamicin biosynthesis	0.0449039	0.00920054	0.0432535	0.00528731	0.798867	0.00165033	-0.0143121	0.0176128
Xylene degradation	0.0418881	0.00624186	0.0407003	0.00471815	0.802031	0.00118779	-0.0100685	0.012444
Steroid biosynthesis	0.00252312	0.00172196	0.00224894	0.000349582	0.803232	0.000274179	-0.00281976	0.00336811
Longevity regulating pathway	0.0665029	0.00618754	0.065315	0.00495649	0.804306	0.0011879	-0.0101427	0.0125185
Central carbon metabolism in cancer	0.235555	0.0201974	0.238859	0.0092031	0.808681	-0.00330426	-0.0382424	0.0316339
Carbohydrate digestion and absorption	0.004645	0.00284131	0.00421462	0.00100907	0.817688	0.000430378	-0.00453554	0.00539629
Retrograde endocannabinoid signaling	3.36e-05	2.73e-05	2.74e-05	3.61e-05	0.82097	6.2e-06	-5.89e-05	7.13e-05
PI3K-Akt signaling pathway	0.0351161	0.00456036	0.0343618	0.00314911	0.822417	0.00075433	-0.00731943	0.00882809
Bacterial chemotaxis	0.499176	0.0978812	0.483449	0.0621078	0.823405	0.0157268	-0.155518	0.186972
RNA polymerase	0.127046	0.00913571	0.125721	0.00287614	0.823742	0.00132453	-0.0147475	0.0173966
Lipoic acid metabolism	0.0614269	0.0017689	0.0622241	0.00560844	0.827136	-0.000797202	-0.0106629	0.00906849
Arginine and proline metabolism	0.510418	0.0424496	0.516599	0.0177733	0.827403	-0.00618127	-0.0798031	0.0674405
HIF-1 signaling pathway	0.122682	0.0244784	0.119115	0.0107003	0.828148	0.00356763	-0.0388229	0.0459582
Adrenergic signaling in cardiomyocytes	8.06e-05	0.000139651	6.1e-05	4.63e-05	0.829942	1.96e-05	-0.00022538	0.000264563
Gastric acid secretion	8.06e-05	0.000139651	6.1e-05	4.63e-05	0.829942	1.96e-05	-0.00022538	0.000264563
cGMP-PKG signaling pathway	8.06e-05	0.000139651	6.1e-05	4.63e-05	0.829942	1.96e-05	-0.00022538	0.000264563
Naphthalene degradation	0.0556314	0.00569721	0.0547718	0.00423449	0.841367	0.000859598	-0.00937424	0.0110934
Prolactin signaling pathway	0.0119526	0.00386449	0.0115202	0.00083423	0.86089	0.000432366	-0.00649431	0.00735904
Arachidonic acid metabolism	0.0375762	0.0070788	0.036657	0.00554266	0.865583	0.000919269	-0.0119612	0.0137997
Glycine, serine and threonine metabolism	0.823456	0.0402585	0.827798	0.0123237	0.867924	-0.00434236	-0.0752764	0.0665917
Phosphonate and phosphinate metabolism	0.0739249	0.0181243	0.0718128	0.0119848	0.872648	0.00211212	-0.0297618	0.033986
Meiosis - yeast	0.0227009	0.00465137	0.0221681	0.00361964	0.88101	0.000532817	-0.00791685	0.00898248
Leishmaniasis	3.04e-05	3.02e-05	2.62e-05	3.69e-05	0.883166	4.23e-06	-6.38e-05	7.22e-05
Ovarian steroidogenesis	3.04e-05	3.02e-05	2.62e-05	3.69e-05	0.883166	4.23e-06	-6.38e-05	7.22e-05
Regulation of lipolysis in adipocytes	3.04e-05	3.02e-05	2.62e-05	3.69e-05	0.883166	4.23e-06	-6.38e-05	7.22e-05
TNF signaling pathway	3.04e-05	3.02e-05	2.62e-05	3.69e-05	0.883166	4.23e-06	-6.38e-05	7.22e-05
VEGF signaling pathway	3.04e-05	3.02e-05	2.62e-05	3.69e-05	0.883166	4.23e-06	-6.38e-05	7.22e-05
Renal cell carcinoma	0.0258915	0.00124203	0.026168	0.00293274	0.887701	-0.000276442	-0.00536062	0.00480774
Ether lipid metabolism	0.0144073	0.00324462	0.014816	0.00386207	0.893114	-0.000408711	-0.00758635	0.00676893
Huntington disease	0.148372	0.0277682	0.150534	0.00974726	0.905299	-0.0021623	-0.0507244	0.0463998
Pathogenic Escherichia coli infection	0.000242916	0.000420743	0.000203869	0.000353112	0.906146	3.9e-05	-0.000742636	0.000820729
Bacterial invasion of epithelial cells	0.000833185	0.000732273	0.000773686	0.000398262	0.906791	5.95e-05	-0.00120778	0.00132678
Platinum drug resistance	0.109714	0.0343603	0.107155	0.0123548	0.909578	0.00255928	-0.0574551	0.0625736
D-Glutamine and D-glutamate metabolism	0.159411	0.0122063	0.158522	0.00306718	0.909602	0.000888492	-0.0208413	0.0226183
Citrate cycle (TCA cycle)	0.658382	0.03232	0.655112	0.0354793	0.909921	0.00327076	-0.064673	0.0712145
Glycolysis / Gluconeogenesis	0.889917	0.0923069	0.896755	0.0357318	0.910698	-0.00683775	-0.167469	0.153793
NOD-like receptor signaling pathway	0.0224749	0.00458164	0.0228033	0.00224079	0.916151	-0.000328399	-0.00824613	0.00758933
Staphylococcus aureus infection	0.010447	0.0036213	0.0107263	0.00250417	0.916529	-0.000279278	-0.00669204	0.00613348
Histidine metabolism	0.470983	0.00899676	0.472629	0.0238957	0.91667	-0.00164651	-0.0432854	0.0399924
Protein export	0.496983	0.0229193	0.498917	0.0235741	0.922184	-0.00193371	-0.0483917	0.0445243
Brassinosteroid biosynthesis	0.000120719	0.000105993	0.000126548	9.74e-06	0.930323	-5.83e-06	-0.000199575	0.000187917
GABAergic synapse	0.0752339	0.0126554	0.0759481	0.00388661	0.930575	-0.000714153	-0.0230086	0.0215803
Plant-pathogen interaction	0.159049	0.0245648	0.157723	0.00579687	0.932684	0.00132618	-0.0425338	0.0451862
Antigen processing and presentation	0.021911	0.00475973	0.0221611	0.00203221	0.937256	-0.000250118	-0.00849918	0.00799895
Progesterone-mediated oocyte maturation	0.021911	0.00475973	0.0221611	0.00203221	0.937256	-0.000250118	-0.00849918	0.00799895
Parkinson disease	0.0660839	0.0214488	0.0671666	0.00631449	0.93771	-0.00108274	-0.0389553	0.0367898
Non-alcoholic fatty liver disease (NAFLD)	0.0661018	0.0214475	0.0671607	0.00631524	0.939075	-0.00105887	-0.0389288	0.036811
Estrogen signaling pathway	0.0219879	0.00464784	0.0221684	0.00203267	0.953761	-0.000180423	-0.00822923	0.00786838
Tetracycline biosynthesis	0.123775	0.00851057	0.123418	0.0061485	0.955182	0.000356602	-0.014838	0.0155512
Styrene degradation	0.0901924	0.0134064	0.0896832	0.00753309	0.956619	0.000509102	-0.0227226	0.0237408
Glycerophospholipid metabolism	0.502374	0.0127597	0.502866	0.00790276	0.956893	-0.000492287	-0.0227588	0.0217742
Sulfur metabolism	0.453637	0.0256583	0.45455	0.0105832	0.957319	-0.00091265	-0.0454387	0.0436134
Biosynthesis of unsaturated fatty acids	0.208368	0.0285336	0.209229	0.0115863	0.963742	-0.000860473	-0.0504081	0.0486871
Porphyrin and chlorophyll metabolism	0.668317	0.0372321	0.66722	0.0148214	0.96448	0.00109748	-0.0636101	0.0658051
Sulfur relay system	0.299041	0.0131758	0.29943	0.00968504	0.968602	-0.000388799	-0.0239983	0.0232207
Novobiocin biosynthesis	0.115365	0.00753921	0.115557	0.00220564	0.968611	-0.000191494	-0.0135081	0.0131251
Glucagon signaling pathway	0.145752	0.025097	0.145223	0.00641095	0.973777	0.000528746	-0.0441133	0.0451707
Melanogenesis	0.000445287	0.00034954	0.000438217	0.000150305	0.975839	7.07e-06	-0.000598568	0.000612709
Phosphotransferase system (PTS)	0.150622	0.0476371	0.149718	0.0332663	0.979472	0.000904156	-0.0835979	0.0854062
Amyotrophic lateral sclerosis (ALS)	0.0674999	0.00730926	0.0676009	0.00239454	0.983049	-0.000100983	-0.0129317	0.0127298
Alzheimer disease	0.10705	0.0170133	0.106955	0.0079456	0.993394	9.52e-05	-0.0293209	0.0295112
Lysine biosynthesis	0.48275	0.0238587	0.482823	0.00909072	0.9963	-7.29e-05	-0.041623	0.0414772
Thiamine metabolism	0.269994	0.0146768	0.269988	0.022578	0.999724	5.64e-06	-0.0396101	0.0396214
Nonribosomal peptide structures	0.0103233	0.00274333	0.0103226	0.00151666	0.999729	6.47e-07	-0.00474983	0.00475113

## Sheet: Table S5
Table S5. Bacterial function differences of E. fetida at 14-day time points.
Class3_name	GMO14D: mean rel.freq.(%)	GMO14D: std.dev.(%)	CK14D: mean rel.freq.(%)	CK14D: std.dev.(%)	p-values	Difference between means	95.0% lower CI	95.0% upper CI
Toll and Imd signaling pathway	8.07e-05	7.37e-05	0.000316202	0.000159457	0.0774832	-0.00023546	-0.000511215	4.03e-05
Chloroalkane and chloroalkene degradation	0.139161	0.0236278	0.16788	0.0185497	0.151599	-0.0287191	-0.0717429	0.0143047
GnRH signaling pathway	4.48e-06	7.76e-06	2.82e-05	2.24e-05	0.163994	-2.37e-05	-6.3e-05	1.55e-05
Ras signaling pathway	4.48e-06	7.76e-06	2.82e-05	2.24e-05	0.163994	-2.37e-05	-6.3e-05	1.55e-05
Various types of N-glycan biosynthesis	0.000195592	0.000121253	0.00042013	0.00021614	0.180827	-0.000224538	-0.000599054	0.000149979
Prion diseases	0.010082	0.00489224	0.0150224	0.00223151	0.183419	-0.00494035	-0.0134029	0.00352221
Salmonella infection	0.0403024	0.00978584	0.0495372	0.00149451	0.200519	-0.00923479	-0.0269737	0.00850416
Biosynthesis of siderophore group nonribosomal peptides	0.0202733	0.00698154	0.0312619	0.0109523	0.201679	-0.0109886	-0.03016	0.00818275
Non-homologous end-joining	0.0197418	0.00945871	0.0307719	0.00942622	0.202477	-0.0110301	-0.0298952	0.00783506
Limonene and pinene degradation	0.110745	0.058709	0.164811	0.0218544	0.212608	-0.0540656	-0.156425	0.0482942
Biosynthesis of vancomycin group antibiotics	0.0432898	0.00977768	0.0345831	0.00170906	0.220878	0.00870675	-0.00895153	0.026365
Aldosterone synthesis and secretion	1.62e-06	2.8e-06	8.71e-06	7.94e-06	0.222815	-7.1e-06	-2.1e-05	6.78e-06
Circadian entrainment	1.62e-06	2.8e-06	8.71e-06	7.94e-06	0.222815	-7.1e-06	-2.1e-05	6.78e-06
Glioma	1.62e-06	2.8e-06	8.71e-06	7.94e-06	0.222815	-7.1e-06	-2.1e-05	6.78e-06
Inflammatory mediator regulation of TRP channels	1.62e-06	2.8e-06	8.71e-06	7.94e-06	0.222815	-7.1e-06	-2.1e-05	6.78e-06
Long-term potentiation	1.62e-06	2.8e-06	8.71e-06	7.94e-06	0.222815	-7.1e-06	-2.1e-05	6.78e-06
Neurotrophin signaling pathway	1.62e-06	2.8e-06	8.71e-06	7.94e-06	0.222815	-7.1e-06	-2.1e-05	6.78e-06
Olfactory transduction	1.62e-06	2.8e-06	8.71e-06	7.94e-06	0.222815	-7.1e-06	-2.1e-05	6.78e-06
Oocyte meiosis	1.62e-06	2.8e-06	8.71e-06	7.94e-06	0.222815	-7.1e-06	-2.1e-05	6.78e-06
Phototransduction	1.62e-06	2.8e-06	8.71e-06	7.94e-06	0.222815	-7.1e-06	-2.1e-05	6.78e-06
Phototransduction - fly	1.62e-06	2.8e-06	8.71e-06	7.94e-06	0.222815	-7.1e-06	-2.1e-05	6.78e-06
Rap1 signaling pathway	1.62e-06	2.8e-06	8.71e-06	7.94e-06	0.222815	-7.1e-06	-2.1e-05	6.78e-06
Vascular smooth muscle contraction	1.62e-06	2.8e-06	8.71e-06	7.94e-06	0.222815	-7.1e-06	-2.1e-05	6.78e-06
D-Arginine and D-ornithine metabolism	0.00579793	0.00319192	0.00872736	0.00202702	0.236471	-0.00292943	-0.00851428	0.00265541
mRNA surveillance pathway	6.21e-05	7.38e-05	0.000355148	0.000345736	0.239333	-0.000293036	-0.000913029	0.000326957
Prolactin signaling pathway	0.0176043	0.00862612	0.0103155	0.00195399	0.240683	0.00728877	-0.00814113	0.0227187
Steroid biosynthesis	0.0021253	0.000755547	0.00398892	0.00223665	0.249168	-0.00186363	-0.00578329	0.00205603
MAPK signaling pathway - yeast	0.0224263	0.0109651	0.0314843	0.00332831	0.251212	-0.00905801	-0.0283872	0.0102712
Stilbenoid, diarylheptanoid and gingerol biosynthesis	0.00746996	0.00471443	0.0170053	0.0114164	0.252245	-0.00953535	-0.0293458	0.0102751
Plant hormone signal transduction	0.000258657	0.0002461	5.75e-05	5.42e-05	0.253187	0.000201154	-0.000239574	0.000641882
Acarbose and validamycin biosynthesis	0.0801356	0.0188313	0.0651277	0.00251963	0.261794	0.0150078	-0.0192283	0.0492439
Longevity regulating pathway - multiple species	0.11789	0.0292223	0.140929	0.0030113	0.265735	-0.0230382	-0.0763858	0.0303094
Glycosaminoglycan degradation	0.0546944	0.0115375	0.0454338	0.00492978	0.269291	0.00926058	-0.0107345	0.0292556
Monobactam biosynthesis	0.21605	0.00893029	0.223561	0.00548464	0.269683	-0.00751181	-0.0230831	0.00805949
Polyketide sugar unit biosynthesis	0.15188	0.0333819	0.126137	0.00682244	0.275499	0.0257432	-0.0342204	0.0857068
Primary bile acid biosynthesis	0.00343927	0.00156572	0.00568625	0.00274687	0.275647	-0.00224698	-0.00701047	0.0025165
Xylene degradation	0.0409655	0.0100825	0.0490693	0.0052529	0.277315	-0.00810377	-0.025534	0.00932651
Phagosome	0	0	2.97e-06	3.89e-06	0.277629	-2.97e-06	-1.01e-05	4.18e-06
Rheumatoid arthritis	0	0	2.97e-06	3.89e-06	0.277629	-2.97e-06	-1.01e-05	4.18e-06
Nicotinate and nicotinamide metabolism	0.494724	0.0386863	0.465619	0.00546452	0.284271	0.0291051	-0.0411493	0.0993594
Longevity regulating pathway	0.0564808	0.0172675	0.0692905	0.0024968	0.289869	-0.0128097	-0.0441514	0.0185319
Caprolactam degradation	0.0692898	0.0363107	0.0959286	0.00400146	0.293903	-0.0266388	-0.0928682	0.0395905
Insulin resistance	0.0752672	0.00775514	0.069259	0.00416075	0.294578	0.00600821	-0.00740733	0.0194237
Pentose and glucuronate interconversions	0.272489	0.00868916	0.280963	0.00936929	0.294668	-0.00847404	-0.0265511	0.00960298
Cyanoamino acid metabolism	0.178109	0.0255423	0.158877	0.0112832	0.296922	0.019232	-0.0249871	0.0634511
Arginine and proline metabolism	0.473952	0.100485	0.546591	0.00715627	0.29948	-0.0726384	-0.256689	0.111413
Glycerophospholipid metabolism	0.525415	0.0350794	0.500028	0.00806537	0.301535	0.0253864	-0.0373206	0.0880934
Porphyrin and chlorophyll metabolism	0.588561	0.139846	0.689636	0.0414582	0.304485	-0.101075	-0.347909	0.14576
Photosynthesis	0.295908	0.0613114	0.253241	0.00837374	0.315408	0.0426668	-0.0687539	0.154088
beta-Alanine metabolism	0.272177	0.105675	0.345311	0.0141462	0.317611	-0.0731339	-0.265253	0.118986
Meiosis - yeast	0.0211519	0.00961868	0.0277395	0.00175737	0.322782	-0.00658762	-0.0239344	0.0107592
Bacterial chemotaxis	0.398633	0.160351	0.508777	0.0418192	0.323992	-0.110144	-0.39508	0.174792
Basal transcription factors	0.00232102	0.00179225	0.00454204	0.00302684	0.325215	-0.00222102	-0.00748274	0.0030407
ABC transporters	2.98195	0.451657	3.2882	0.0968567	0.327733	-0.306251	-1.11602	0.503515
Spliceosome	2.36e-05	3.43e-05	5.6e-05	3.99e-05	0.327911	-3.24e-05	-0.000107129	4.23e-05
Protein digestion and absorption	0.0148792	0.00907553	0.00880114	0.000989361	0.330632	0.00607811	-0.0104778	0.022634
Tropane, piperidine and pyridine alkaloid biosynthesis	0.0444696	0.00950966	0.0508807	0.00278171	0.333178	-0.00641113	-0.0232083	0.0103861
Endocytosis	2.86e-06	4.96e-06	1.95e-05	2.49e-05	0.334102	-1.66e-05	-6.14e-05	2.82e-05
Fc gamma R-mediated phagocytosis	2.86e-06	4.96e-06	1.95e-05	2.49e-05	0.334102	-1.66e-05	-6.14e-05	2.82e-05
cAMP signaling pathway	0.00183441	0.000870452	0.00288985	0.00146852	0.334347	-0.00105544	-0.00360846	0.00149757
Flagellar assembly	0.474533	0.189659	0.601024	0.0415816	0.334713	-0.126491	-0.466216	0.213233
Cationic antimicrobial peptide (CAMP) resistance	0.230778	0.0454747	0.198104	0.0272366	0.33536	0.0326744	-0.0464459	0.111795
FoxO signaling pathway	0.0662577	0.0225679	0.0811782	0.00313046	0.336359	-0.0149205	-0.0559196	0.0260787
D-Glutamine and D-glutamate metabolism	0.181537	0.036583	0.15742	0.00205995	0.336578	0.0241171	-0.0429672	0.0912014
Nitrotoluene degradation	0.0640769	0.0277825	0.0823803	0.00492418	0.338607	-0.0183034	-0.0684563	0.0318495
Dopaminergic synapse	0.00797461	0.00382499	0.0108008	0.00268444	0.339624	-0.00282623	-0.00961734	0.00396489
Sulfur metabolism	0.422137	0.0702788	0.468793	0.0206783	0.339708	-0.0466564	-0.170753	0.0774399
Pathogenic Escherichia coli infection	0.000161077	0.000216508	2.06e-05	1.51e-05	0.343063	0.000140521	-0.000256085	0.000537127
Shigellosis	4.6e-05	6.19e-05	5.87e-06	4.32e-06	0.343063	4.01e-05	-7.32e-05	0.000153465
Streptomycin biosynthesis	0.272703	0.0527348	0.238306	0.0101033	0.343107	0.034397	-0.0605547	0.129349
Styrene degradation	0.0738442	0.0389857	0.0990649	0.00343197	0.344573	-0.0252207	-0.0965126	0.0460713
Steroid degradation	0.00632822	0.00199366	0.0107331	0.00680619	0.350338	-0.00440485	-0.0164259	0.00761622
Fatty acid degradation	0.478079	0.169083	0.585535	0.0243069	0.35274	-0.107456	-0.414391	0.19948
Riboflavin metabolism	0.175261	0.0135641	0.184614	0.00827466	0.35504	-0.00935308	-0.0329895	0.0142833
Carotenoid biosynthesis	0.0305923	0.00816717	0.0358981	0.00369715	0.360937	-0.00530583	-0.0194358	0.00882414
Protein processing in endoplasmic reticulum	0.0608642	0.0104128	0.0543771	0.00153763	0.361069	0.00648708	-0.0124037	0.0253779
Sesquiterpenoid and triterpenoid biosynthesis	0.00394964	0.0026967	0.00620528	0.00289776	0.361955	-0.00225564	-0.0078548	0.00334353
Amyotrophic lateral sclerosis (ALS)	0.0535501	0.0262901	0.0700762	0.00770783	0.362627	-0.0165261	-0.0629574	0.0299052
Cell cycle - Caulobacter	0.464884	0.0648124	0.424479	0.0182577	0.365518	0.040405	-0.0743059	0.155116
Proteoglycans in cancer	0.0367417	0.0091649	0.031107	0.00138857	0.366629	0.00563479	-0.0109818	0.0222514
Caffeine metabolism	0.00132056	0.00130589	0.00258851	0.00181733	0.367975	-0.00126796	-0.00450906	0.00197315
Carbon metabolism	2.73596	0.0942112	2.79379	0.0199569	0.369011	-0.0578313	-0.226824	0.111162
Cytokine-cytokine receptor interaction	0.0367159	0.00908413	0.0311656	0.00135204	0.369163	0.00555037	-0.0109269	0.0220276
Tryptophan metabolism	0.353185	0.170559	0.457004	0.0220078	0.370318	-0.10382	-0.414119	0.20648
Type I polyketide structures	0	0	5.06e-05	8.35e-05	0.370949	-5.06e-05	-0.000203949	0.000102776
Ribosome	2.05806	0.503429	1.75205	0.0797423	0.371531	0.30601	-0.605717	1.21774
Novobiocin biosynthesis	0.104994	0.0132655	0.113018	0.000478135	0.371867	-0.00802351	-0.0323775	0.0163305
Metabolic pathways	16.0462	0.57921	15.6938	0.153185	0.374946	0.352377	-0.676123	1.38088
Amino sugar and nucleotide sugar metabolism	0.972968	0.289527	0.799095	0.0534987	0.377286	0.173873	-0.34808	0.695826
Lysine degradation	0.318332	0.130254	0.396286	0.0168457	0.377355	-0.077954	-0.314916	0.159008
Zeatin biosynthesis	0.0405713	0.0146962	0.0318309	0.0013262	0.379317	0.00874037	-0.0181278	0.0356086
Carbon fixation in photosynthetic organisms	0.42687	0.0741926	0.382803	0.0130547	0.38163	0.0440668	-0.089896	0.17803
Fatty acid metabolism	0.82621	0.196442	0.942383	0.018118	0.381686	-0.116173	-0.475239	0.242893
Fatty acid biosynthesis	0.597305	0.0526124	0.628937	0.0164484	0.382594	-0.0316318	-0.124226	0.0609625
Biosynthesis of unsaturated fatty acids	0.18855	0.0530619	0.219771	0.00510342	0.383844	-0.0312212	-0.128167	0.0657251
RNA transport	0.0854761	0.0252156	0.0706372	0.00297257	0.38413	0.014839	-0.0311072	0.0607851
Chlorocyclohexane and chlorobenzene degradation	0.0667971	0.0370111	0.0888062	0.0119087	0.387826	-0.0220092	-0.0870432	0.0430248
Fructose and mannose metabolism	0.497482	0.20945	0.374961	0.0387038	0.388254	0.122521	-0.255069	0.500111
Aminoacyl-tRNA biosynthesis	0.940366	0.19478	0.826208	0.0408417	0.388295	0.114158	-0.235373	0.463689
Terpenoid backbone biosynthesis	0.520698	0.0646153	0.482794	0.0170084	0.390224	0.037904	-0.0768605	0.152668
Histidine metabolism	0.419136	0.0998981	0.476727	0.00553456	0.391843	-0.0575908	-0.240791	0.125609
D-Alanine metabolism	0.100473	0.0376568	0.078679	0.00602484	0.392	0.0217937	-0.046386	0.0899734
Homologous recombination	0.737542	0.196071	0.624547	0.0244734	0.392954	0.112995	-0.243933	0.469922
Protein export	0.539146	0.0923003	0.485421	0.0234709	0.393058	0.0537251	-0.110494	0.217944
DNA replication	0.554543	0.135024	0.476926	0.0151778	0.39377	0.0776171	-0.168592	0.323826
Citrate cycle (TCA cycle)	0.633926	0.0668082	0.67343	0.0256686	0.394931	-0.0395036	-0.155804	0.0767964
Valine, leucine and isoleucine degradation	0.660995	0.267569	0.814047	0.0488428	0.397532	-0.153052	-0.635612	0.329509
Propanoate metabolism	0.768354	0.104232	0.827866	0.0166352	0.397636	-0.0595115	-0.248242	0.129219
Calcium signaling pathway	8.86e-05	0.000124682	1.77e-05	9.97e-06	0.397716	7.09e-05	-0.000157278	0.000299097
Glycosphingolipid biosynthesis - ganglio series	0.0205572	0.0185196	0.0100143	0.00269942	0.398502	0.0105429	-0.0230653	0.044151
Biotin metabolism	0.368823	0.0445961	0.394131	0.00509522	0.39913	-0.0253086	-0.106608	0.0559905
Ascorbate and aldarate metabolism	0.129095	0.0430667	0.153659	0.00849921	0.399219	-0.0245641	-0.102026	0.0528975
Purine metabolism	1.93288	0.349329	1.73463	0.0447643	0.399408	0.198244	-0.437374	0.833861
Mineral absorption	0.010964	0.00585549	0.0142857	0.00103104	0.400788	-0.00332174	-0.0138942	0.00725075
Phosphotransferase system (PTS)	0.233611	0.207051	0.116989	0.0114084	0.401455	0.116622	-0.26309	0.496334
Lysosome	0.0569827	0.0412964	0.0335383	0.00883324	0.401783	0.0234445	-0.0506026	0.0974915
Mismatch repair	0.632051	0.166888	0.538156	0.0187293	0.402677	0.0938953	-0.210424	0.398214
Glycosphingolipid biosynthesis - globo and isoglobo series	0.0411684	0.0384141	0.0195722	0.00517956	0.403453	0.0215962	-0.0482316	0.0914239
Ethylbenzene degradation	0.0248816	0.0131083	0.0322262	0.00118236	0.404031	-0.00734461	-0.0313099	0.0166206
Galactose metabolism	0.457942	0.257434	0.313375	0.0468285	0.40519	0.144568	-0.319768	0.608903
Salivary secretion	0.00648619	0.00440128	0.00403035	0.000861973	0.408331	0.00245584	-0.00546268	0.0103744
Secondary bile acid biosynthesis	0.0165705	0.0219674	0.00444058	0.00149171	0.409792	0.0121299	-0.0281173	0.0523772
Indole alkaloid biosynthesis	2.61e-06	4.52e-06	2.05e-05	3.23e-05	0.41012	-1.79e-05	-7.64e-05	4.07e-05
Carbohydrate digestion and absorption	0.0065805	0.00452429	0.00409698	0.000904523	0.415297	0.00248352	-0.00565016	0.0106172
Staphylococcus aureus infection	0.034856	0.0484323	0.00851688	0.00304631	0.41603	0.0263392	-0.0624309	0.115109
Viral carcinogenesis	0.0387894	0.00840116	0.0341789	0.00199346	0.416947	0.00461046	-0.0103859	0.0196068
Alanine, aspartate and glutamate metabolism	0.785733	0.129052	0.715457	0.0278808	0.419261	0.0702753	-0.161029	0.30158
RNA polymerase	0.14539	0.0415156	0.122811	0.00854231	0.419383	0.0225786	-0.0519761	0.0971332
Pyrimidine metabolism	1.49046	0.369687	1.29071	0.0512902	0.420005	0.199748	-0.471862	0.871359
Type II diabetes mellitus	0.0388853	0.00851547	0.0342542	0.0020292	0.420777	0.00463104	-0.0105664	0.0198285
Nucleotide excision repair	0.323211	0.0764213	0.281719	0.0191861	0.422087	0.0414916	-0.0945604	0.177544
Other glycan degradation	0.0976117	0.09351	0.047397	0.01571	0.423356	0.0502146	-0.118861	0.21929
Vancomycin resistance	0.246308	0.0573652	0.215403	0.0125767	0.423865	0.0309046	-0.0718503	0.13366
RNA degradation	0.483313	0.0965002	0.431487	0.0196751	0.424542	0.0518264	-0.121532	0.225185
Starch and sucrose metabolism	0.599337	0.182543	0.500953	0.0482054	0.425825	0.0983838	-0.225781	0.422549
Sphingolipid metabolism	0.0852482	0.0756861	0.0450251	0.00989907	0.426662	0.040223	-0.0974382	0.177884
Microbial metabolism in diverse environments	4.51437	0.382865	4.71754	0.0662221	0.428425	-0.203173	-0.89484	0.488494
Hematopoietic cell lineage	0.000369291	0.000380592	0.000929808	0.00103298	0.430082	-0.000560517	-0.00236246	0.00124143
Degradation of aromatic compounds	0.220095	0.059585	0.251896	0.0164964	0.430626	-0.0318009	-0.137356	0.0737545
Quorum sensing	1.60924	0.289001	1.76403	0.0937817	0.432185	-0.154788	-0.662369	0.352792
Photosynthesis - antenna proteins	0.00147006	0.00248739	0.000171602	0.000139198	0.432825	0.00129846	-0.00326292	0.00585984
Ubiquitin mediated proteolysis	0.0136133	0.00321096	0.0108318	0.00468473	0.432857	0.00278155	-0.00550208	0.0110652
Phenylalanine metabolism	0.384212	0.16787	0.473365	0.048359	0.433346	-0.0891522	-0.38591	0.207605
Glycine, serine and threonine metabolism	0.802593	0.040435	0.823924	0.010036	0.433938	-0.0213308	-0.0933565	0.0506948
Arginine biosynthesis	0.441836	0.0323494	0.458719	0.00402541	0.434013	-0.0168823	-0.0757742	0.0420096
Peroxisome	0.245441	0.0702679	0.282075	0.0182427	0.439429	-0.0366341	-0.161525	0.0882566
Aminobenzoate degradation	0.178682	0.0660674	0.213461	0.0216319	0.439628	-0.0347794	-0.150758	0.0811994
Base excision repair	0.415454	0.0607088	0.383647	0.0184325	0.439986	0.0318066	-0.0752081	0.138821
alpha-Linolenic acid metabolism	0.0323039	0.0158658	0.0404786	0.00317117	0.441567	-0.00817469	-0.0366982	0.0203488
Peptidoglycan biosynthesis	0.627985	0.12451	0.563727	0.0309763	0.443071	0.0642583	-0.157503	0.28602
Butanoate metabolism	0.753226	0.110379	0.810228	0.0289996	0.443541	-0.0570015	-0.253067	0.139063
Lysine biosynthesis	0.513645	0.0820933	0.471672	0.0144801	0.443892	0.0419733	-0.106244	0.19019
Pentose phosphate pathway	0.643753	0.135427	0.574837	0.0349381	0.449373	0.0689155	-0.171862	0.309693
MAPK signaling pathway - fly	0.0340545	0.00736349	0.0378062	0.00212321	0.450611	-0.00375172	-0.0167681	0.00926467
Biosynthesis of type II polyketide products	0.00102578	0.000823577	0.00150332	0.000627795	0.456945	-0.000477542	-0.00196578	0.0010107
Phenylalanine, tyrosine and tryptophan biosynthesis	0.60841	0.0902932	0.65263	0.0164274	0.461723	-0.0442203	-0.207082	0.118641
Alcoholism	0.00787212	0.00383445	0.0098435	0.00179681	0.462686	-0.00197138	-0.00860076	0.00465801
Amphetamine addiction	0.00787212	0.00383445	0.0098435	0.00179681	0.462686	-0.00197138	-0.00860076	0.00465801
MicroRNAs in cancer	0.0414115	0.0193177	0.0320234	0.00242447	0.463186	0.00938809	-0.0257745	0.0445506
Cocaine addiction	0.0078705	0.00383494	0.00983478	0.0018003	0.464342	-0.00196428	-0.00859432	0.00466576
Taurine and hypotaurine metabolism	0.137045	0.0146672	0.129816	0.00459158	0.465905	0.00722937	-0.0185821	0.0330408
Type I diabetes mellitus	0.0470136	0.0141135	0.0401006	0.00464037	0.469603	0.00691299	-0.017857	0.031683
Proteasome	0.027242	0.005408	0.033158	0.0118065	0.472182	-0.00591603	-0.0263369	0.0145048
Amoebiasis	0.0221278	0.00596199	0.0193127	0.000874704	0.475402	0.00281509	-0.00800269	0.0136329
Flavonoid biosynthesis	0.00108376	0.000828141	0.00157253	0.000741669	0.475544	-0.000488769	-0.00206391	0.00108637
Serotonergic synapse	0.00794856	0.00385973	0.00987131	0.00183197	0.476498	-0.00192274	-0.00859461	0.00474913
Neuroactive ligand-receptor interaction	0.000371128	0.000508153	0.000658627	0.000416751	0.478371	-0.000287499	-0.00122462	0.000649623
N-Glycan biosynthesis	0.0227801	0.0056542	0.0200744	0.00180281	0.478424	0.00270565	-0.00723459	0.0126459
Pancreatic secretion	0.000429354	0.000492721	0.00070191	0.000387863	0.481537	-0.000272555	-0.0011704	0.000625293
Benzoate degradation	0.388617	0.17387	0.471293	0.0634257	0.484575	-0.0826758	-0.386132	0.22078
Drug metabolism - other enzymes	0.218332	0.0698885	0.185602	0.0195384	0.484576	0.0327298	-0.0910148	0.156475
Geraniol degradation	0.199524	0.119604	0.25663	0.0489231	0.48692	-0.0571062	-0.26473	0.150518
Synthesis and degradation of ketone bodies	0.163815	0.0661187	0.194785	0.0225998	0.488817	-0.0309702	-0.146767	0.0848265
Retrograde endocannabinoid signaling	8.06e-05	8.73e-05	3.92e-05	3.64e-05	0.491404	4.13e-05	-0.000110113	0.000192723
Central carbon metabolism in cancer	0.277066	0.0790725	0.240927	0.0227364	0.494877	0.0361395	-0.103657	0.175936
Cysteine and methionine metabolism	0.837286	0.0556085	0.81224	0.0106966	0.495852	0.0250467	-0.0750651	0.125158
Carbon fixation pathways in prokaryotes	0.894607	0.044631	0.916483	0.0265548	0.499085	-0.021876	-0.0994884	0.0557364
Neomycin, kanamycin and gentamicin biosynthesis	0.046451	0.00866886	0.0421943	0.00523419	0.499664	0.00425664	-0.010836	0.0193493
Isoquinoline alkaloid biosynthesis	0.000635566	0.000459589	0.000889602	0.000404703	0.499865	-0.000254037	-0.00112253	0.000614451
C5-Branched dibasic acid metabolism	0.228627	0.0431752	0.247761	0.00550447	0.500181	-0.0191341	-0.0977003	0.0594321
Leishmaniasis	7.81e-05	8.94e-05	3.65e-05	3.87e-05	0.500355	4.15e-05	-0.000113303	0.000196383
Ovarian steroidogenesis	7.81e-05	8.94e-05	3.65e-05	3.87e-05	0.500355	4.15e-05	-0.000113303	0.000196383
Regulation of lipolysis in adipocytes	7.81e-05	8.94e-05	3.65e-05	3.87e-05	0.500355	4.15e-05	-0.000113303	0.000196383
TNF signaling pathway	7.81e-05	8.94e-05	3.65e-05	3.87e-05	0.500355	4.15e-05	-0.000113303	0.000196383
VEGF signaling pathway	7.81e-05	8.94e-05	3.65e-05	3.87e-05	0.500355	4.15e-05	-0.000113303	0.000196383
Glyoxylate and dicarboxylate metabolism	0.925521	0.206702	1.01719	0.0558153	0.505812	-0.0916683	-0.458318	0.274981
Valine, leucine and isoleucine biosynthesis	0.383677	0.092834	0.423772	0.0113666	0.510183	-0.040095	-0.209146	0.128956
Biosynthesis of type II polyketide backbone	0.00226252	0.00275916	0.00380427	0.00266149	0.51217	-0.00154175	-0.00695928	0.00387577
Glucagon signaling pathway	0.17869	0.0722223	0.146887	0.0235573	0.512346	0.0318024	-0.0950077	0.158612
Tuberculosis	0.146672	0.0118719	0.141386	0.00511161	0.517166	0.00528582	-0.0152834	0.025855
Atrazine degradation	0.0323834	0.0101714	0.0368271	0.0038363	0.519571	-0.00444368	-0.022166	0.0132786
Selenocompound metabolism	0.313206	0.0165298	0.305635	0.00926504	0.521523	0.00757067	-0.0210703	0.0362116
Nonribosomal peptide structures	0.0171396	0.0123509	0.0119671	0.0014295	0.522	0.0051725	-0.0173388	0.0276838
Phosphatidylinositol signaling system	0.0902835	0.00341548	0.0878818	0.0050368	0.523105	0.00240174	-0.00648915	0.0112926
One carbon pool by folate	0.609348	0.120389	0.556709	0.0531097	0.525412	0.052639	-0.155787	0.261065
Nitrogen metabolism	0.351874	0.0659913	0.380407	0.027072	0.52668	-0.0285334	-0.143076	0.0860095
Biofilm formation - Vibrio cholerae	0.0668086	0.0123763	0.0614496	0.00546832	0.529301	0.00535898	-0.016067	0.0267849
PPAR signaling pathway	0.213899	0.0585032	0.238573	0.0198056	0.530158	-0.0246742	-0.127187	0.0778385
Glycolysis / Gluconeogenesis	1.00626	0.23211	0.907292	0.0958697	0.532386	0.0989707	-0.303798	0.501739
Vibrio cholerae infection	0.00465243	0.00352967	0.00320531	0.000785272	0.533902	0.00144712	-0.00487146	0.0077657
2-Oxocarboxylic acid metabolism	0.688597	0.140821	0.745424	0.0133685	0.535784	-0.0568271	-0.314149	0.200495
Lipopolysaccharide biosynthesis	0.307874	0.0749219	0.265411	0.0841827	0.538487	0.0424635	-0.117263	0.202191
Fluorobenzoate degradation	0.0444694	0.0260053	0.0556339	0.0133045	0.540561	-0.0111645	-0.0561109	0.0337819
Phenylpropanoid biosynthesis	0.0450951	0.0154501	0.0385784	0.00840836	0.551454	0.00651677	-0.0202218	0.0332554
Melanogenesis	0.000490725	0.000349778	0.000353158	9.6e-05	0.552453	0.000137567	-0.000482335	0.000757469
PI3K-Akt signaling pathway	0.030521	0.00334803	0.031904	0.00174843	0.556606	-0.00138306	-0.00717127	0.00440515
Pertussis	0.0292154	0.00439938	0.0247773	0.0112014	0.558523	0.00443815	-0.0150412	0.0239175
Renal cell carcinoma	0.0266899	0.00257903	0.0255766	0.00169983	0.558827	0.00111336	-0.00342016	0.00564687
Primary immunodeficiency	0.0452626	0.0177454	0.0385786	0.00381913	0.565397	0.00668401	-0.0251267	0.0384947
Bladder cancer	0.00918924	0.00577118	0.0114045	0.0019399	0.565656	-0.00221531	-0.0123318	0.00790121
Huntington disease	0.121067	0.0467775	0.140491	0.0292031	0.568314	-0.0194238	-0.101118	0.062271
Systemic lupus erythematosus	0.000192151	0.000142802	0.000250769	8.55e-05	0.568995	-5.86e-05	-0.000307066	0.00018983
Tyrosine metabolism	0.266237	0.0479351	0.285288	0.0246742	0.570176	-0.0190515	-0.101906	0.063803
Oxytocin signaling pathway	7.97e-05	8.97e-05	4.52e-05	3.57e-05	0.570781	3.44e-05	-0.000121505	0.000190392
Proximal tubule bicarbonate reclamation	0.0388368	0.00620069	0.0358692	0.00607219	0.575311	0.0029676	-0.00929434	0.0152295
Drug metabolism - cytochrome P450	0.11867	0.0357562	0.134364	0.0286814	0.575806	-0.015694	-0.0811969	0.0498088
Arachidonic acid metabolism	0.0318121	0.00996008	0.035974	0.00717286	0.580483	-0.00416191	-0.021933	0.0136092
NF-kappa B signaling pathway	8.17e-05	8.64e-05	5.04e-05	2.87e-05	0.586312	3.13e-05	-0.000120247	0.000182861
Lipoic acid metabolism	0.0606548	0.00789768	0.0635997	0.00362441	0.587258	-0.00294487	-0.0166044	0.0107147
GABAergic synapse	0.087027	0.0234674	0.0782093	0.0114143	0.587442	0.00881768	-0.0317384	0.0493738
Dioxin degradation	0.0332017	0.0100527	0.0366187	0.00316613	0.607614	-0.00341701	-0.0211019	0.0142679
Thiamine metabolism	0.281805	0.0423022	0.26666	0.0228118	0.610572	0.0151444	-0.0580444	0.0883333
Two-component system	2.31835	0.274931	2.42447	0.211377	0.616345	-0.106121	-0.603998	0.391757
Adipocytokine signaling pathway	0.0968207	0.0300379	0.106705	0.00955555	0.618879	-0.00988468	-0.0626988	0.0429295
Fatty acid elongation	0.000256195	0.000195894	0.000339922	0.000195651	0.619199	-8.37e-05	-0.00047486	0.000307406
Chemical carcinogenesis	0.0826444	0.0449706	0.0997264	0.034979	0.623217	-0.0170821	-0.0987653	0.0646012
Toluene degradation	0.0460871	0.027909	0.0557866	0.0177354	0.632688	-0.00969953	-0.0585351	0.039136
Glutamatergic synapse	0.0807911	0.0164466	0.0752583	0.00953754	0.636442	0.00553276	-0.0230167	0.0340823
Retinol metabolism	0.0476033	0.00806241	0.0508007	0.0077546	0.638186	-0.00319736	-0.0190065	0.0126118
Metabolism of xenobiotics by cytochrome P450	0.113793	0.0342244	0.126758	0.0310267	0.644311	-0.0129641	-0.0783763	0.0524481
Fanconi anemia pathway	6e-06	6.34e-06	1.26e-05	2.17e-05	0.645759	-6.56e-06	-4.5e-05	3.19e-05
Insulin signaling pathway	0.0471325	0.00616671	0.0489619	0.00132536	0.647253	-0.00182943	-0.0128846	0.00922573
Tetracycline biosynthesis	0.119822	0.0197882	0.12568	0.00401043	0.647399	-0.00585848	-0.0414152	0.0296982
Polycyclic aromatic hydrocarbon degradation	0.0114422	0.00673936	0.0136403	0.00400485	0.648221	-0.00219809	-0.0139166	0.00952043
AMPK signaling pathway	0.0761204	0.00617187	0.0737069	0.00619956	0.649651	0.00241358	-0.00994492	0.0147721
Fat digestion and absorption	3.61e-05	3.48e-05	2.56e-05	1.29e-05	0.649959	1.05e-05	-5.02e-05	7.13e-05
Brassinosteroid biosynthesis	8.53e-05	5.4e-05	0.000101818	3.29e-05	0.6705	-1.65e-05	-0.000110624	7.76e-05
Penicillin and cephalosporin biosynthesis	0.0168423	0.0070241	0.0187523	0.000945083	0.671429	-0.00191005	-0.0146788	0.0108586
Steroid hormone biosynthesis	0.00235937	0.00311075	0.0014882	0.00121747	0.675472	0.000871173	-0.00453933	0.00628168
Ribosome biogenesis in eukaryotes	0.0511884	0.0044493	0.0496783	0.00413384	0.681834	0.00151008	-0.00708104	0.0101012
Sulfur relay system	0.29232	0.0295302	0.300035	0.009952	0.691994	-0.00771512	-0.0594723	0.0440421
Choline metabolism in cancer	0.0121026	0.00277825	0.0129926	0.00292988	0.715834	-0.000889929	-0.00659797	0.00481811
Phospholipase D signaling pathway	0.0121125	0.00281256	0.0129962	0.00290986	0.71833	-0.00088362	-0.00660244	0.0048352
Pantothenate and CoA biosynthesis	0.4834	0.022539	0.489361	0.0158556	0.722207	-0.0059612	-0.0459954	0.034073
Apoptosis	0.034248	0.0049833	0.0308671	0.0144979	0.72339	0.00338099	-0.0220022	0.0287642
Chronic myeloid leukemia	3.82e-05	5.66e-05	2.56e-05	9.67e-06	0.726097	1.27e-05	-8.95e-05	0.000114896
Notch signaling pathway	3.82e-05	5.66e-05	2.56e-05	9.67e-06	0.726097	1.27e-05	-8.95e-05	0.000114896
Wnt signaling pathway	3.82e-05	5.66e-05	2.56e-05	9.67e-06	0.726097	1.27e-05	-8.95e-05	0.000114896
Clavulanic acid biosynthesis	6.72e-06	1.16e-05	1.03e-05	1.24e-05	0.727431	-3.59e-06	-2.77e-05	2.05e-05
Aldosterone-regulated sodium reabsorption	5.82e-05	6.66e-05	4.33e-05	2.95e-05	0.739597	1.49e-05	-0.000100254	0.000130142
Endocrine and other factor-regulated calcium reabsorption	5.82e-05	6.66e-05	4.33e-05	2.95e-05	0.739597	1.49e-05	-0.000100254	0.000130142
Insulin secretion	5.82e-05	6.66e-05	4.33e-05	2.95e-05	0.739597	1.49e-05	-0.000100254	0.000130142
Thyroid hormone signaling pathway	5.82e-05	6.66e-05	4.33e-05	2.95e-05	0.739597	1.49e-05	-0.000100254	0.000130142
Bacterial invasion of epithelial cells	0.000626691	0.000561393	0.000508848	0.000157244	0.746471	0.000117842	-0.000876062	0.00111175
Bile secretion	0.000242389	0.000220411	0.000304194	0.000238209	0.752787	-6.18e-05	-0.000520955	0.000397345
beta-Lactam resistance	0.388129	0.0182848	0.392822	0.0165535	0.753043	-0.00469296	-0.0396208	0.0302349
Cardiac muscle contraction	0.0297148	0.0162545	0.0337384	0.0140525	0.756909	-0.00402363	-0.034533	0.0264857
Carbapenem biosynthesis	0.0530998	0.00342481	0.0539813	0.00325579	0.75761	-0.000881489	-0.00756133	0.00579836
Bacterial secretion system	0.692487	0.0600427	0.666248	0.12691	0.76137	0.026239	-0.193144	0.245622
Synaptic vesicle cycle	3.08e-05	4.85e-05	4.08e-05	2.9e-05	0.772061	-1e-05	-9.45e-05	7.45e-05
Vasopressin-regulated water reabsorption	3.08e-05	4.85e-05	4.08e-05	2.9e-05	0.772061	-1e-05	-9.45e-05	7.45e-05
Influenza A	0.021413	0.0121569	0.0242282	0.0105313	0.772203	-0.00281523	-0.0256501	0.0200196
Oxidative phosphorylation	1.17473	0.153584	1.20305	0.0324071	0.773591	-0.0283162	-0.303853	0.247221
Platinum drug resistance	0.0879627	0.0503778	0.100184	0.0491624	0.773778	-0.0122215	-0.111679	0.0872357
Methane metabolism	0.637898	0.0303631	0.631909	0.0156681	0.774991	0.0059888	-0.0464946	0.0584722
Prostate cancer	0.0872014	0.0360584	0.0963519	0.0388511	0.775073	-0.00915056	-0.0841339	0.0658328
Thyroid hormone synthesis	0.0347059	0.00430904	0.0358915	0.00565885	0.78319	-0.00118556	-0.0114087	0.00903755
Progesterone-mediated oocyte maturation	0.0202805	0.00303294	0.0197373	0.000958431	0.783677	0.000543213	-0.00479141	0.00587783
Non-alcoholic fatty liver disease (NAFLD)	0.0513299	0.0283297	0.0575955	0.0251685	0.78435	-0.00626554	-0.0599812	0.0474501
Parkinson disease	0.0513299	0.0283297	0.0575955	0.0251685	0.78435	-0.00626554	-0.0599812	0.0474501
Antigen processing and presentation	0.0202805	0.00303294	0.0197403	0.000958758	0.784822	0.000540242	-0.00479428	0.00587476
Estrogen signaling pathway	0.0202822	0.00303153	0.019746	0.000965333	0.786412	0.000536117	-0.00479377	0.005866
Apoptosis - multiple species	0.0210419	0.0119098	0.0235696	0.0109436	0.795765	-0.00252773	-0.0254169	0.0203615
Colorectal cancer	0.0210419	0.0119098	0.0235696	0.0109436	0.795765	-0.00252773	-0.0254169	0.0203615
Hepatitis B	0.0210419	0.0119098	0.0235696	0.0109436	0.795765	-0.00252773	-0.0254169	0.0203615
Herpes simplex virus 1 infection	0.0210419	0.0119098	0.0235696	0.0109436	0.795765	-0.00252773	-0.0254169	0.0203615
Small cell lung cancer	0.0210419	0.0119098	0.0235696	0.0109436	0.795765	-0.00252773	-0.0254169	0.0203615
Toxoplasmosis	0.0210419	0.0119098	0.0235696	0.0109436	0.795765	-0.00252773	-0.0254169	0.0203615
Viral myocarditis	0.0210419	0.0119098	0.0235696	0.0109436	0.795765	-0.00252773	-0.0254169	0.0203615
p53 signaling pathway	0.0210419	0.0119098	0.0235696	0.0109436	0.795765	-0.00252773	-0.0254169	0.0203615
Alzheimer disease	0.0940461	0.0216733	0.0981999	0.0198792	0.81495	-0.00415378	-0.0457762	0.0374686
Phosphonate and phosphinate metabolism	0.0698086	0.0176348	0.0736462	0.0221846	0.822748	-0.00383756	-0.044373	0.0366979
Folate biosynthesis	0.400402	0.0278291	0.404341	0.0062193	0.824997	-0.00393937	-0.0537475	0.0458688
Plant-pathogen interaction	0.149142	0.007658	0.151315	0.0151205	0.83411	-0.00217292	-0.0283044	0.0239585
Vitamin B6 metabolism	0.155029	0.00979871	0.153686	0.00572105	0.84599	0.00134238	-0.0156746	0.0183593
Ether lipid metabolism	0.012893	0.00526381	0.0135229	0.00196914	0.85594	-0.000629941	-0.00980519	0.00854531
Biosynthesis of amino acids	3.2427	0.132791	3.25906	0.0742527	0.860006	-0.0163597	-0.246419	0.2137
Adrenergic signaling in cardiomyocytes	5.98e-05	6.57e-05	5.2e-05	3.15e-05	0.860463	7.85e-06	-0.000105725	0.00012142
Gastric acid secretion	5.98e-05	6.57e-05	5.2e-05	3.15e-05	0.860463	7.85e-06	-0.000105725	0.00012142
cGMP-PKG signaling pathway	5.98e-05	6.57e-05	5.2e-05	3.15e-05	0.860463	7.85e-06	-0.000105725	0.00012142
Renin-angiotensin system	0.0109328	0.00526709	0.0103243	0.00196541	0.860819	0.000608518	-0.0085736	0.00979064
Legionellosis	0.129604	0.00697619	0.131131	0.0125102	0.86122	-0.00152683	-0.023198	0.0201444
Biosynthesis of secondary metabolites	7.21043	0.276173	7.24755	0.220548	0.861927	-0.0371196	-0.542402	0.468163
Sphingolipid signaling pathway	0.00114264	0.000372369	0.00120632	0.00048284	0.862792	-6.37e-05	-0.000938747	0.000811396
Inositol phosphate metabolism	0.165657	0.0030614	0.164776	0.00778018	0.864143	0.000881766	-0.0126469	0.0144104
Cell cycle - yeast	0.000896915	0.000753991	0.000976638	0.000332451	0.874817	-7.97e-05	-0.00138511	0.00122566
Renin secretion	0.00112375	0.00094716	0.00123715	0.000740794	0.87592	-0.000113391	-0.00183631	0.00160953
Hypertrophic cardiomyopathy (HCM)	0.00112214	0.000948371	0.00122843	0.000740193	0.883673	-0.000106295	-0.00183045	0.00161786
Epithelial cell signaling in Helicobacter pylori infection	0.0544892	0.0124329	0.0557674	0.00865332	0.889143	-0.00127823	-0.0233196	0.0207632
Biosynthesis of ansamycins	0.0536795	0.00731424	0.0529492	0.00517738	0.892866	0.000730268	-0.0122764	0.0137369
Ubiquinone and other terpenoid-quinone biosynthesis	0.214405	0.0210455	0.212638	0.00544755	0.896001	0.00176657	-0.0356442	0.0391773
Pyruvate metabolism	1.0772	0.0456363	1.08193	0.0439504	0.901351	-0.00472983	-0.0942688	0.0848092
Staurosporine biosynthesis	0.00311812	0.00264167	0.00288493	0.00182165	0.904452	0.000233184	-0.00444259	0.00490896
Biosynthesis of antibiotics	5.45467	0.145622	5.46599	0.126524	0.922449	-0.0113156	-0.285137	0.262506
Linoleic acid metabolism	0.0108994	0.00264525	0.0106863	0.00293592	0.928668	0.000213073	-0.00538441	0.00581056
Longevity regulating pathway - worm	0.233806	0.0258562	0.236096	0.0337972	0.928972	-0.00229003	-0.0634179	0.0588378
RIG-I-like receptor signaling pathway	0.00304745	0.00156883	0.00315296	0.00144443	0.934512	-0.000105514	-0.00312313	0.00291211
Pathways in cancer	0.0681286	0.0113515	0.0689455	0.0129895	0.937341	-0.000816938	-0.0252938	0.0236599
Naphthalene degradation	0.0646641	0.0180976	0.0637878	0.00718556	0.941685	0.000876273	-0.0305802	0.0323328
Glutathione metabolism	0.363818	0.0628545	0.367574	0.0791674	0.950879	-0.00375606	-0.14836	0.140848
Glycerolipid metabolism	0.300242	0.0454022	0.298178	0.0346013	0.952222	0.00206466	-0.0799745	0.0841038
HIF-1 signaling pathway	0.123632	0.0144105	0.124562	0.0221148	0.953628	-0.000930091	-0.0397452	0.037885
African trypanosomiasis	0.00849184	0.00477441	0.00863348	0.00192286	0.964298	-0.00014164	-0.00843512	0.00815184
Apoptosis - fly	0.0474483	0.00700473	0.0471478	0.0103722	0.96836	0.000300506	-0.0179967	0.0185977
Betalain biosynthesis	0.0030966	0.00250992	0.00315217	0.000531795	0.972253	-5.56e-05	-0.00455774	0.00444661
NOD-like receptor signaling pathway	0.0205939	0.00295884	0.0205475	0.000824183	0.980571	4.64e-05	-0.00519355	0.00528631
Chagas disease (American trypanosomiasis)	0.00876021	0.00524396	0.00880189	0.0023969	0.990584	-4.17e-05	-0.00911221	0.00902887

## Sheet: Table S6
Table S6. Bacterial function differences of E. fetida at 21-day time points.
Class3_name	GMO21D: mean rel.freq.(%)	GMO21D: std.dev.(%)	CK21D: mean rel.freq.(%)	CK21D: std.dev.(%)	p-values	Difference between means	95.0% lower CI	95.0% upper CI
Retinol metabolism	0.0435381	0.00206156	0.0494349	0.00361504	0.0600779	-0.00589679	-0.012166	0.000372391
Pentose and glucuronate interconversions	0.285423	0.0116752	0.267483	0.00696298	0.072152	0.0179404	-0.00236628	0.0382471
Insulin signaling pathway	0.0519828	0.00283934	0.0469159	0.00286276	0.0723992	0.00506698	-0.000629263	0.0107632
Phagosome	9.72e-06	5.86e-06	6.64e-07	1.15e-06	0.0727315	9.06e-06	-1.49e-06	1.96e-05
Basal transcription factors	0.00161502	0.000352231	0.00211787	0.000238561	0.0930379	-0.000502855	-0.00112449	0.000118781
Steroid degradation	0.00373567	0.00137432	0.00594218	0.00158877	0.119756	-0.00220651	-0.00518921	0.000776182
Steroid biosynthesis	0.00144202	0.000197468	0.00206262	0.000544533	0.141312	-0.000620599	-0.00157127	0.000330071
Biosynthesis of type II polyketide backbone	0.00138693	0.000569682	0.00266116	0.00111783	0.145941	-0.00127423	-0.00320615	0.000657702
Stilbenoid, diarylheptanoid and gingerol biosynthesis	0.00555848	0.00126015	0.00800677	0.0021627	0.153112	-0.00244829	-0.00620365	0.00130707
Naphthalene degradation	0.0609961	0.00351887	0.0685888	0.00697841	0.160702	-0.00759275	-0.0196526	0.00446709
Sesquiterpenoid and triterpenoid biosynthesis	0.00264588	0.000631795	0.00388457	0.00113682	0.163762	-0.00123869	-0.0032077	0.000730319
Cell cycle	6.57e-06	6.78e-06	0	0	0.19188	6.57e-06	-5.89e-06	1.9e-05
EGFR tyrosine kinase inhibitor resistance	6.57e-06	6.78e-06	0	0	0.19188	6.57e-06	-5.89e-06	1.9e-05
Hepatitis C	6.57e-06	6.78e-06	0	0	0.19188	6.57e-06	-5.89e-06	1.9e-05
Measles	6.57e-06	6.78e-06	0	0	0.19188	6.57e-06	-5.89e-06	1.9e-05
mTOR signaling pathway	6.57e-06	6.78e-06	0	0	0.19188	6.57e-06	-5.89e-06	1.9e-05
Neuroactive ligand-receptor interaction	0.000202963	0.000123246	0.00046149	0.000267345	0.199233	-0.000258527	-0.000720875	0.000203821
Antigen processing and presentation	0.0224051	0.00116957	0.0212439	0.000683216	0.199651	0.00116124	-0.000869974	0.00319245
Progesterone-mediated oocyte maturation	0.0224019	0.00117266	0.0212432	0.000682329	0.201216	0.00115875	-0.000877307	0.0031948
Primary bile acid biosynthesis	0.00234644	0.000881062	0.00327264	0.000681209	0.202837	-0.000926195	-0.00252403	0.000671637
Estrogen signaling pathway	0.0224103	0.00117695	0.021257	0.000675976	0.203618	0.00115326	-0.000888618	0.00319514
RIG-I-like receptor signaling pathway	0.00146943	0.000230519	0.00249273	0.0011318	0.215616	-0.0010233	-0.00305661	0.00101001
Toll and Imd signaling pathway	0.000404596	0.000385643	6.55e-05	6.31e-05	0.225329	0.000339129	-0.000358668	0.00103693
AMPK signaling pathway	0.0854999	0.00196904	0.0802866	0.00589266	0.226075	0.00521336	-0.00511946	0.0155462
Caffeine metabolism	0.000904864	0.000200154	0.00141425	0.000575672	0.226512	-0.000509387	-0.00151666	0.000497885
Pancreatic secretion	0.000238004	0.000114165	0.000483033	0.000288141	0.244114	-0.000245029	-0.00074591	0.000255853
NOD-like receptor signaling pathway	0.0227171	0.00111118	0.0217459	0.00061057	0.245899	0.000971143	-0.000952568	0.00289485
Human T-cell leukemia virus 1 infection	2.09e-05	2.53e-05	0	0	0.248399	2.09e-05	-2.56e-05	6.74e-05
Phenylalanine, tyrosine and tryptophan biosynthesis	0.630459	0.02935	0.594852	0.0381321	0.250192	0.0356075	-0.0334662	0.104681
Photosynthesis - antenna proteins	0.00182327	0.00146013	0.000619573	0.000434704	0.251816	0.0012037	-0.00137292	0.00378031
Glycerophospholipid metabolism	0.516699	0.00984485	0.527994	0.0120081	0.256195	-0.0112952	-0.0334379	0.0108475
Various types of N-glycan biosynthesis	0.000108702	4e-05	0.000185712	9.3e-05	0.256848	-7.7e-05	-0.000238111	8.41e-05
Biosynthesis of type II polyketide products	0.000680414	0.000226357	0.00093498	0.000293197	0.281594	-0.000254565	-0.000786085	0.000276954
Indole alkaloid biosynthesis	0	0	1.6e-05	2.16e-05	0.288995	-1.6e-05	-5.58e-05	2.37e-05
Pyruvate metabolism	1.06283	0.00917858	1.07765	0.0192241	0.290497	-0.0148136	-0.0480419	0.0184146
Hematopoietic cell lineage	0.00015016	0.000144075	0.000305281	0.000189983	0.30582	-0.000155121	-0.000497995	0.000187753
Primary immunodeficiency	0.0418185	0.00277749	0.0466074	0.00660371	0.310933	-0.00478888	-0.01624	0.00666219
Renal cell carcinoma	0.0237123	0.00126549	0.0249727	0.00151932	0.313194	-0.00126036	-0.00407605	0.00155533
Valine, leucine and isoleucine biosynthesis	0.419599	0.00781676	0.392358	0.0390442	0.315615	0.0272415	-0.0429478	0.0974308
2-Oxocarboxylic acid metabolism	0.731221	0.0192025	0.691656	0.0571827	0.324656	0.0395653	-0.0606779	0.139808
Salivary secretion	0.0028042	0.001027	0.00460698	0.0026046	0.328534	-0.00180278	-0.0063314	0.00272584
Biosynthesis of amino acids	3.21557	0.128552	3.11889	0.0890789	0.33028	0.0966818	-0.131044	0.324408
Epstein-Barr virus infection	5.58e-05	8.46e-05	0	0	0.33653	5.58e-05	-9.97e-05	0.000211237
Carbohydrate digestion and absorption	0.00284802	0.00107779	0.00466637	0.00267896	0.337487	-0.00181835	-0.0064721	0.00283541
Novobiocin biosynthesis	0.112505	0.00076775	0.107504	0.00761528	0.338567	0.00500093	-0.00890504	0.0189069
Melanogenesis	0.000259227	0.000142224	0.000353187	6.88e-05	0.357046	-9.4e-05	-0.000339758	0.000151839
Biosynthesis of siderophore group nonribosomal peptides	0.0223827	0.00150795	0.0249426	0.00399527	0.360067	-0.00255992	-0.00952092	0.00440107
Spliceosome	4.97e-05	3.32e-05	2.8e-05	1.54e-05	0.361123	2.16e-05	-3.58e-05	7.9e-05
NF-kappa B signaling pathway	0.000228043	0.00032562	3.2e-05	1.87e-05	0.37386	0.000196066	-0.000400999	0.00079313
Nonribosomal peptide structures	0.0152514	0.00311054	0.018526	0.00502184	0.381016	-0.00327462	-0.0120381	0.00548885
Brassinosteroid biosynthesis	6.24e-05	1.99e-05	9.28e-05	5e-05	0.383148	-3.05e-05	-0.000117391	5.64e-05
Biosynthesis of ansamycins	0.0498247	0.00936104	0.0436218	0.00664337	0.389165	0.00620285	-0.0104517	0.0228574
Biosynthesis of 12-, 14- and 16-membered macrolides	2.85e-06	4.94e-06	0	0	0.391002	2.85e-06	-6.22e-06	1.19e-05
Clavulanic acid biosynthesis	2.89e-06	5.01e-06	0	0	0.391002	2.89e-06	-6.31e-06	1.21e-05
Cytosolic DNA-sensing pathway	3.88e-06	6.71e-06	0	0	0.391002	3.88e-06	-8.46e-06	1.62e-05
Pancreatic cancer	3.88e-06	6.71e-06	0	0	0.391002	3.88e-06	-8.46e-06	1.62e-05
SNARE interactions in vesicular transport	3.88e-06	6.71e-06	0	0	0.391002	3.88e-06	-8.46e-06	1.62e-05
Phosphatidylinositol signaling system	0.0903533	0.00167506	0.089361	0.000736656	0.399364	0.000992273	-0.00190799	0.00389253
C5-Branched dibasic acid metabolism	0.230835	0.0122966	0.221132	0.0139296	0.40108	0.00970354	-0.0166441	0.0360511
Fat digestion and absorption	1.4e-05	2.01e-05	2.53e-06	4.39e-06	0.402446	1.14e-05	-2.47e-05	4.75e-05
Steroid hormone biosynthesis	0.000693609	0.000431212	0.001805	0.00202897	0.41667	-0.00111139	-0.00475041	0.00252763
Legionellosis	0.142215	0.00582539	0.137338	0.00779963	0.421386	0.00487781	-0.0091481	0.0189037
Shigellosis	0.000157565	0.000270231	1.39e-05	1.68e-05	0.425345	0.000143675	-0.000351655	0.000639005
Apoptosis - fly	0.0580718	0.00300646	0.0544067	0.00654492	0.425541	0.00366505	-0.0076546	0.0149847
Pathogenic Escherichia coli infection	0.000524881	0.000899747	4.86e-05	5.87e-05	0.427194	0.000476269	-0.00117255	0.00212508
Pathways in cancer	0.0794206	0.00298658	0.0748773	0.00842739	0.431679	0.00454326	-0.0101874	0.0192739
Fatty acid elongation	0.000230785	7.34e-05	0.000174577	8.89e-05	0.431997	5.62e-05	-0.000108118	0.000220532
Herpes simplex virus 1 infection	0.0332852	0.0042389	0.0286213	0.00909931	0.463641	0.00466396	-0.0110694	0.0203973
Hepatitis B	0.0332709	0.00424458	0.0286213	0.00909931	0.464995	0.00464964	-0.0110833	0.0203826
Apoptosis - multiple species	0.0332643	0.00424933	0.0286213	0.00909931	0.465644	0.00464308	-0.0110896	0.0203758
Colorectal cancer	0.0332643	0.00424933	0.0286213	0.00909931	0.465644	0.00464308	-0.0110896	0.0203758
Small cell lung cancer	0.0332643	0.00424933	0.0286213	0.00909931	0.465644	0.00464308	-0.0110896	0.0203758
Toxoplasmosis	0.0332643	0.00424933	0.0286213	0.00909931	0.465644	0.00464308	-0.0110896	0.0203758
Viral myocarditis	0.0332643	0.00424933	0.0286213	0.00909931	0.465644	0.00464308	-0.0110896	0.0203758
p53 signaling pathway	0.0332643	0.00424933	0.0286213	0.00909931	0.465644	0.00464308	-0.0110896	0.0203758
cAMP signaling pathway	0.00127795	0.000446029	0.00149391	0.000151667	0.475197	-0.000215957	-0.000997328	0.000565413
Arginine biosynthesis	0.463124	0.00610701	0.454876	0.0169929	0.475729	0.00824802	-0.0214329	0.0379289
Rheumatoid arthritis	3.16e-06	5.47e-06	6.64e-07	1.15e-06	0.491722	2.49e-06	-7.31e-06	1.23e-05
Bacterial chemotaxis	0.577133	0.0780815	0.511763	0.131397	0.492889	0.0653692	-0.163106	0.293844
Influenza A	0.0334739	0.00436	0.0290827	0.0092063	0.494207	0.00439112	-0.0115232	0.0203055
Flagellar assembly	0.646589	0.0753496	0.580073	0.136763	0.496011	0.0665158	-0.170277	0.303309
Sphingolipid signaling pathway	0.000923543	0.00050191	0.00126589	0.000645671	0.497291	-0.000342352	-0.00151494	0.000830238
PI3K-Akt signaling pathway	0.0380908	0.00278986	0.0360016	0.0042231	0.50546	0.00208919	-0.0053367	0.00951508
Synaptic vesicle cycle	6.84e-06	5.28e-06	4.21e-06	3.62e-06	0.506671	2.63e-06	-6.7e-06	1.2e-05
Vasopressin-regulated water reabsorption	6.84e-06	5.28e-06	4.21e-06	3.62e-06	0.506671	2.63e-06	-6.7e-06	1.2e-05
Isoquinoline alkaloid biosynthesis	0.000545353	0.000172181	0.000620424	2.49e-05	0.50707	-7.51e-05	-0.000387592	0.000237451
Secondary bile acid biosynthesis	0.00523119	0.00206712	0.0108509	0.0128874	0.507498	-0.00561976	-0.0289516	0.0177121
Phospholipase D signaling pathway	0.0173072	0.00122052	0.0159208	0.00306852	0.508127	0.00138637	-0.00394677	0.00671951
Flavonoid biosynthesis	0.000902883	0.000251656	0.00108138	0.000358302	0.509524	-0.000178496	-0.000814735	0.000457742
Choline metabolism in cancer	0.017314	0.00121304	0.0159636	0.00301664	0.512206	0.00135043	-0.00389003	0.00659089
Ubiquinone and other terpenoid-quinone biosynthesis	0.188464	0.0194064	0.198624	0.0163244	0.514403	-0.0101602	-0.0462422	0.0259217
Bile secretion	0.000350068	0.000391981	0.000183976	6.86e-05	0.519213	0.000166092	-0.00054179	0.000873974
Plant-pathogen interaction	0.17232	0.010896	0.165497	0.0133688	0.51975	0.00682364	-0.0177836	0.0314308
Type I diabetes mellitus	0.0343229	0.0047616	0.0390485	0.0107946	0.524932	-0.00472556	-0.023414	0.0139629
Methane metabolism	0.622941	0.00651011	0.629711	0.0155898	0.525749	-0.00676918	-0.0338098	0.0202715
Ubiquitin mediated proteolysis	0.0147613	0.00281488	0.0160488	0.00167179	0.526756	-0.00128743	-0.00618178	0.00360692
Monobactam biosynthesis	0.218299	0.00771484	0.21481	0.00440532	0.527915	0.00348952	-0.00989047	0.0168695
Cationic antimicrobial peptide (CAMP) resistance	0.226292	0.0014072	0.233179	0.0167913	0.529407	-0.00688665	-0.0376057	0.0238324
Folate biosynthesis	0.384226	0.0144194	0.393302	0.0185553	0.529862	-0.00907606	-0.0427712	0.0246191
Carbon fixation pathways in prokaryotes	0.858033	0.0174162	0.86634	0.0128147	0.53266	-0.00830611	-0.0395207	0.0229084
Porphyrin and chlorophyll metabolism	0.6458	0.0211231	0.615412	0.0741212	0.537345	0.0303876	-0.100718	0.161493
Staphylococcus aureus infection	0.0102024	0.00323098	0.0213861	0.0279045	0.538826	-0.0111836	-0.0620434	0.0396762
GABAergic synapse	0.0671073	0.00750981	0.0749459	0.0188213	0.540155	-0.00783862	-0.0405458	0.0248686
Pantothenate and CoA biosynthesis	0.467285	0.0239711	0.456255	0.017685	0.546984	0.0110303	-0.0319575	0.0540181
Vibrio cholerae infection	0.00272476	0.00125473	0.00373696	0.00240439	0.549363	-0.00101221	-0.00516897	0.00314455
Histidine metabolism	0.473208	0.0109753	0.451179	0.0566631	0.552757	0.0220284	-0.0799569	0.124014
Aldosterone synthesis and secretion	8.34e-06	7.87e-06	1.38e-05	1.29e-05	0.556368	-5.49e-06	-2.79e-05	1.69e-05
Circadian entrainment	8.34e-06	7.87e-06	1.38e-05	1.29e-05	0.556368	-5.49e-06	-2.79e-05	1.69e-05
Glioma	8.34e-06	7.87e-06	1.38e-05	1.29e-05	0.556368	-5.49e-06	-2.79e-05	1.69e-05
Inflammatory mediator regulation of TRP channels	8.34e-06	7.87e-06	1.38e-05	1.29e-05	0.556368	-5.49e-06	-2.79e-05	1.69e-05
Long-term potentiation	8.34e-06	7.87e-06	1.38e-05	1.29e-05	0.556368	-5.49e-06	-2.79e-05	1.69e-05
Neurotrophin signaling pathway	8.34e-06	7.87e-06	1.38e-05	1.29e-05	0.556368	-5.49e-06	-2.79e-05	1.69e-05
Olfactory transduction	8.34e-06	7.87e-06	1.38e-05	1.29e-05	0.556368	-5.49e-06	-2.79e-05	1.69e-05
Oocyte meiosis	8.34e-06	7.87e-06	1.38e-05	1.29e-05	0.556368	-5.49e-06	-2.79e-05	1.69e-05
Phototransduction	8.34e-06	7.87e-06	1.38e-05	1.29e-05	0.556368	-5.49e-06	-2.79e-05	1.69e-05
Phototransduction - fly	8.34e-06	7.87e-06	1.38e-05	1.29e-05	0.556368	-5.49e-06	-2.79e-05	1.69e-05
Rap1 signaling pathway	8.34e-06	7.87e-06	1.38e-05	1.29e-05	0.556368	-5.49e-06	-2.79e-05	1.69e-05
Vascular smooth muscle contraction	8.34e-06	7.87e-06	1.38e-05	1.29e-05	0.556368	-5.49e-06	-2.79e-05	1.69e-05
Aldosterone-regulated sodium reabsorption	3.5e-05	3.13e-05	2.15e-05	2.13e-05	0.563005	1.35e-05	-4.19e-05	6.89e-05
Endocrine and other factor-regulated calcium reabsorption	3.5e-05	3.13e-05	2.15e-05	2.13e-05	0.563005	1.35e-05	-4.19e-05	6.89e-05
Insulin secretion	3.5e-05	3.13e-05	2.15e-05	2.13e-05	0.563005	1.35e-05	-4.19e-05	6.89e-05
Thyroid hormone signaling pathway	3.5e-05	3.13e-05	2.15e-05	2.13e-05	0.563005	1.35e-05	-4.19e-05	6.89e-05
Glycosaminoglycan degradation	0.0485408	0.00331181	0.0513624	0.00715135	0.56704	-0.00282153	-0.015188	0.00954497
Fanconi anemia pathway	3.39e-05	2.91e-05	2.29e-05	1.28e-05	0.580341	1.1e-05	-3.93e-05	6.13e-05
Carbapenem biosynthesis	0.05321	0.00317092	0.0515083	0.00393156	0.581707	0.00170169	-0.00551218	0.00891556
Pertussis	0.0340203	0.00165545	0.0359421	0.00533277	0.586775	-0.00192184	-0.0113108	0.00746712
Bacterial invasion of epithelial cells	0.000758949	0.000884355	0.000444775	0.0002253	0.588509	0.000314174	-0.00125911	0.00188746
Protein digestion and absorption	0.00678585	0.00417414	0.00912993	0.00577521	0.591472	-0.00234407	-0.0126559	0.00796779
Central carbon metabolism in cancer	0.215356	0.0195672	0.23585	0.057436	0.592451	-0.0204944	-0.121103	0.0801139
Taurine and hypotaurine metabolism	0.137405	0.00834625	0.141085	0.00760563	0.593066	-0.00367994	-0.0196654	0.0123056
Thyroid hormone synthesis	0.0412376	0.00225581	0.039554	0.00455627	0.594394	0.0016836	-0.00619006	0.00955725
Tetracycline biosynthesis	0.120271	0.0031802	0.11768	0.00720891	0.598519	0.00259129	-0.00988936	0.015072
D-Glutamine and D-glutamate metabolism	0.160691	0.00404044	0.167697	0.0206123	0.601259	-0.00700645	-0.0440896	0.0300767
Tropane, piperidine and pyridine alkaloid biosynthesis	0.0471609	0.00162299	0.0455097	0.00481816	0.60631	0.0016512	-0.00679375	0.0100962
Glutamatergic synapse	0.0655139	0.00687784	0.0705544	0.0145735	0.615001	-0.00504057	-0.0302341	0.0201529
Glycolysis / Gluconeogenesis	0.814172	0.0751671	0.873114	0.173455	0.617242	-0.0589421	-0.359406	0.241521
Nicotinate and nicotinamide metabolism	0.447254	0.0228384	0.459369	0.0325202	0.618521	-0.0121149	-0.0698601	0.0456303
Terpenoid backbone biosynthesis	0.476675	0.00861702	0.489447	0.0396511	0.620486	-0.0127728	-0.0838235	0.0582779
Base excision repair	0.36533	0.0191545	0.380078	0.0440623	0.622507	-0.0147475	-0.0910658	0.0615709
Other glycan degradation	0.0450427	0.0270005	0.0644309	0.058523	0.628485	-0.0193882	-0.120597	0.0818203
Glycosphingolipid biosynthesis - ganglio series	0.0101445	0.00625124	0.014039	0.0114959	0.629856	-0.00389452	-0.0237893	0.0160003
Glucagon signaling pathway	0.125015	0.0173615	0.14161	0.0521517	0.631082	-0.0165953	-0.108062	0.0748717
MAPK signaling pathway - fly	0.0398057	0.00177907	0.0379282	0.00599598	0.634029	0.0018775	-0.00870521	0.0124602
Plant hormone signal transduction	6.79e-05	4.44e-05	0.000127512	0.000195076	0.638539	-5.96e-05	-0.000408442	0.000289303
Non-alcoholic fatty liver disease (NAFLD)	0.077139	0.0122558	0.0699566	0.0223859	0.648044	0.0071824	-0.0315678	0.0459326
Parkinson disease	0.0771324	0.0122596	0.0699566	0.0223859	0.648356	0.00717583	-0.0315748	0.0459264
D-Alanine metabolism	0.0715356	0.0104022	0.0794676	0.026912	0.659541	-0.00793204	-0.0547671	0.0389031
Alzheimer disease	0.111737	0.00789737	0.106968	0.016288	0.670066	0.00476931	-0.02338	0.0329187
Sphingolipid metabolism	0.0430158	0.0222158	0.0570996	0.0495544	0.675711	-0.0140839	-0.0998384	0.0716707
Apoptosis	0.0463559	0.0069625	0.0436684	0.00844971	0.686068	0.00268755	-0.0129181	0.0182932
Glycosphingolipid biosynthesis - globo and isoglobo series	0.0210587	0.0101175	0.0277168	0.0249636	0.690812	-0.00665812	-0.05001	0.0366938
Purine metabolism	1.70605	0.0883281	1.7652	0.226619	0.695859	-0.0591414	-0.453373	0.33509
Huntington disease	0.168015	0.0214686	0.15701	0.0404253	0.695946	0.0110044	-0.0589086	0.0809173
ABC transporters	3.51236	0.293523	3.40706	0.334872	0.696557	0.105307	-0.526412	0.737025
HIF-1 signaling pathway	0.0952721	0.0173557	0.101685	0.0209073	0.697342	-0.00641325	-0.0451178	0.0322913
mRNA surveillance pathway	7.62e-05	2.86e-05	8.79e-05	4.25e-05	0.70757	-1.17e-05	-8.67e-05	6.33e-05
Alanine, aspartate and glutamate metabolism	0.696377	0.0384074	0.719	0.0897291	0.708307	-0.0226222	-0.178118	0.132873
Calcium signaling pathway	2.63e-05	1.36e-05	3.22e-05	2.24e-05	0.711006	-5.93e-06	-4.49e-05	3.3e-05
Atrazine degradation	0.0444516	0.00872973	0.0475288	0.0106659	0.712831	-0.00307714	-0.0227346	0.0165803
Carotenoid biosynthesis	0.0304025	0.00252102	0.0295775	0.00273088	0.71397	0.00082499	-0.00443368	0.00608366
Degradation of aromatic compounds	0.282767	0.0530556	0.298983	0.0508647	0.715546	-0.0162162	-0.120095	0.0876626
Polyketide sugar unit biosynthesis	0.124643	0.010636	0.13007	0.0218706	0.717333	-0.00542659	-0.0432232	0.03237
Lysosome	0.0320672	0.019795	0.0394128	0.0281284	0.725558	-0.00734561	-0.0573113	0.04262
Nitrogen metabolism	0.438847	0.0522141	0.420589	0.0682659	0.726365	0.0182588	-0.105204	0.141722
Pyrimidine metabolism	1.26515	0.0847366	1.31934	0.234159	0.726505	-0.0541827	-0.463033	0.354668
beta-Lactam resistance	0.41281	0.0128908	0.40842	0.0162217	0.726846	0.00439014	-0.0252473	0.0340276
RNA polymerase	0.116635	0.0104804	0.123186	0.0283778	0.727566	-0.00655117	-0.0560481	0.0429457
Zeatin biosynthesis	0.0306138	0.00401864	0.03278	0.00932573	0.730165	-0.00216618	-0.0183235	0.0139911
Nucleotide excision repair	0.264874	0.0241648	0.277067	0.0542842	0.739635	-0.0121929	-0.10615	0.0817644
Homologous recombination	0.603875	0.0615458	0.633628	0.131689	0.739839	-0.0297534	-0.257441	0.197934
Styrene degradation	0.0974151	0.0089244	0.0921502	0.0239599	0.740185	0.00526488	-0.0365081	0.0470379
Betalain biosynthesis	0.00122589	0.000754355	0.00140193	0.000443514	0.742119	-0.000176038	-0.00148671	0.00113463
DNA replication	0.465447	0.0380472	0.485204	0.0894934	0.742457	-0.0197576	-0.174882	0.135367
Protein export	0.451587	0.0382081	0.467659	0.0713498	0.746083	-0.0160717	-0.139493	0.107349
Cyanoamino acid metabolism	0.171918	0.00155261	0.175103	0.0157987	0.750754	-0.00318506	-0.0320431	0.025673
Phosphotransferase system (PTS)	0.148849	0.0326444	0.17324	0.119118	0.752122	-0.024391	-0.235521	0.186739
Carbon metabolism	2.74378	0.0103889	2.73572	0.039854	0.754577	0.00805676	-0.0627635	0.078877
Adrenergic signaling in cardiomyocytes	4.34e-05	3.7e-05	3.54e-05	2.06e-05	0.757317	8.01e-06	-5.61e-05	7.21e-05
Gastric acid secretion	4.34e-05	3.7e-05	3.54e-05	2.06e-05	0.757317	8.01e-06	-5.61e-05	7.21e-05
cGMP-PKG signaling pathway	4.34e-05	3.7e-05	3.54e-05	2.06e-05	0.757317	8.01e-06	-5.61e-05	7.21e-05
Fatty acid biosynthesis	0.600458	0.0103433	0.595937	0.0217435	0.760296	0.00452034	-0.0330642	0.0421049
Ribosome	1.65536	0.172398	1.72835	0.358877	0.765617	-0.0729903	-0.693258	0.547277
Drug metabolism - other enzymes	0.16857	0.0236314	0.178588	0.049713	0.767333	-0.0100178	-0.0959495	0.0759139
Mismatch repair	0.526717	0.0465859	0.547664	0.108183	0.773163	-0.0209473	-0.208384	0.16649
Amyotrophic lateral sclerosis (ALS)	0.0806843	0.0134218	0.0761263	0.0224514	0.775178	0.004558	-0.0344989	0.0436149
Xylene degradation	0.0514695	0.00889775	0.0533692	0.0066338	0.777647	-0.00189976	-0.0178939	0.0140944
Aminoacyl-tRNA biosynthesis	0.773571	0.0725294	0.801424	0.143656	0.777877	-0.0278527	-0.276116	0.22041
Cytokine-cytokine receptor interaction	0.029549	0.0031396	0.030787	0.00645108	0.778795	-0.00123797	-0.0123866	0.00991071
Streptomycin biosynthesis	0.217547	0.0277397	0.226554	0.0449677	0.779676	-0.00900679	-0.0874476	0.0694341
Galactose metabolism	0.293507	0.0794031	0.32791	0.183346	0.780067	-0.0344039	-0.352008	0.2832
Nitrotoluene degradation	0.0842965	0.0122024	0.0804164	0.0193297	0.780429	0.00388011	-0.0299183	0.0376785
Systemic lupus erythematosus	0.000230875	0.000122442	0.000205851	8.29e-05	0.780649	2.5e-05	-0.000191074	0.000241122
Platinum drug resistance	0.142793	0.0295504	0.133592	0.0458515	0.781623	0.00920122	-0.0711639	0.0895664
Chronic myeloid leukemia	1.24e-05	1.31e-05	1.48e-05	6.27e-06	0.785337	-2.43e-06	-2.51e-05	2.02e-05
Notch signaling pathway	1.24e-05	1.31e-05	1.48e-05	6.27e-06	0.785337	-2.43e-06	-2.51e-05	2.02e-05
Wnt signaling pathway	1.24e-05	1.31e-05	1.48e-05	6.27e-06	0.785337	-2.43e-06	-2.51e-05	2.02e-05
Cardiac muscle contraction	0.0436572	0.00834863	0.0411146	0.0133113	0.790396	0.00254262	-0.0207161	0.0258014
Proximal tubule bicarbonate reclamation	0.0451683	0.00866407	0.0469454	0.00690359	0.790902	-0.00177714	-0.0176187	0.0140644
Inositol phosphate metabolism	0.149964	0.0128139	0.15272	0.0116442	0.792104	-0.00275609	-0.0272705	0.0217584
Prolactin signaling pathway	0.00918602	0.00332278	0.0104211	0.00700057	0.79531	-0.00123506	-0.0133361	0.010866
Acarbose and validamycin biosynthesis	0.0615528	0.00979831	0.0642324	0.0139901	0.795967	-0.00267957	-0.0275092	0.0221501
MicroRNAs in cancer	0.0400333	0.00360079	0.0416904	0.00971886	0.796211	-0.00165712	-0.0186061	0.0152919
Peptidoglycan biosynthesis	0.532917	0.043976	0.548805	0.0904582	0.796928	-0.0158872	-0.172217	0.140443
Non-homologous end-joining	0.0163499	0.00653138	0.0175833	0.00457554	0.798757	-0.00123347	-0.0128259	0.0103589
Vancomycin resistance	0.203205	0.0195225	0.210354	0.0413524	0.799153	-0.00714856	-0.0786349	0.0643377
Proteoglycans in cancer	0.0296926	0.00322229	0.0308146	0.00652494	0.801542	-0.00112198	-0.0123977	0.0101538
Insulin resistance	0.0661603	0.00801718	0.0643851	0.00857905	0.802225	0.00177523	-0.0148314	0.0183819
Arginine and proline metabolism	0.526333	0.0212148	0.516485	0.0598471	0.802358	0.00984825	-0.0947602	0.114457
Bladder cancer	0.014058	0.00340837	0.0131605	0.00486882	0.803405	0.00089747	-0.00774296	0.0095379
Biosynthesis of vancomycin group antibiotics	0.0325072	0.00555372	0.0339309	0.00764119	0.80359	-0.00142369	-0.015083	0.0122356
Cell cycle - Caulobacter	0.404226	0.0301268	0.413149	0.0510681	0.80503	-0.0089231	-0.0976738	0.0798276
Glycerolipid metabolism	0.285665	0.0100893	0.290337	0.0290321	0.806265	-0.00467247	-0.0554723	0.0461273
Quorum sensing	1.93056	0.22132	1.88053	0.255547	0.806433	0.0500293	-0.429932	0.529991
Cell cycle - yeast	0.000752077	0.000481954	0.000671688	0.000236058	0.80708	8.04e-05	-0.000752493	0.00091327
Mineral absorption	0.0167749	0.00325297	0.0158844	0.00513635	0.809707	0.000890445	-0.00809379	0.00987468
Dopaminergic synapse	0.00581209	0.00260771	0.00625502	0.0015681	0.81114	-0.000442934	-0.00498148	0.00409561
Cysteine and methionine metabolism	0.811757	0.025307	0.804859	0.0405089	0.812366	0.00689821	-0.0638538	0.0776503
GnRH signaling pathway	2.36e-05	2.12e-05	2.84e-05	2.65e-05	0.812608	-4.86e-06	-5.33e-05	4.36e-05
Ras signaling pathway	2.36e-05	2.12e-05	2.84e-05	2.65e-05	0.812608	-4.86e-06	-5.33e-05	4.36e-05
Polycyclic aromatic hydrocarbon degradation	0.0162838	0.00297435	0.0171154	0.0049434	0.812927	-0.000831632	-0.00943571	0.00777244
Type II diabetes mellitus	0.0314032	0.0040217	0.0325102	0.00667418	0.815553	-0.00110704	-0.012725	0.0105109
Longevity regulating pathway - multiple species	0.137792	0.00837237	0.134553	0.0213196	0.81884	0.00323904	-0.0338362	0.0403143
RNA transport	0.0739498	0.00415205	0.0760669	0.0142988	0.819211	-0.00211714	-0.0273836	0.0231493
Arachidonic acid metabolism	0.0469771	0.0084086	0.0450243	0.0114908	0.820843	0.00195274	-0.0186176	0.022523
Lysine biosynthesis	0.471404	0.0184345	0.479386	0.0540414	0.821555	-0.0079813	-0.102637	0.0866741
Selenocompound metabolism	0.292648	0.0183465	0.289379	0.015967	0.823789	0.00326916	-0.0312499	0.0377882
Viral carcinogenesis	0.0314029	0.00396869	0.032437	0.00659994	0.825461	-0.00103409	-0.0125208	0.0104527
Glycine, serine and threonine metabolism	0.802241	0.0133574	0.799066	0.0200545	0.828156	0.00317464	-0.0321299	0.0384792
Phenylpropanoid biosynthesis	0.0306138	0.0130278	0.033369	0.0166326	0.829213	-0.0027552	-0.0330225	0.0275121
Amoebiasis	0.0216761	0.00171912	0.0211911	0.00325444	0.829363	0.000484972	-0.00514269	0.00611263
Ether lipid metabolism	0.0164401	0.00233793	0.0170432	0.00399083	0.830543	-0.000603091	-0.00753533	0.00632915
Prostate cancer	0.131931	0.0248592	0.126214	0.0364436	0.830807	0.00571689	-0.0586733	0.0701071
Lipopolysaccharide biosynthesis	0.304639	0.0142519	0.300327	0.0299097	0.831986	0.00431168	-0.0473873	0.0560107
Phosphonate and phosphinate metabolism	0.101363	0.0196887	0.0975173	0.0229586	0.833172	0.0038453	-0.0391241	0.0468147
Chlorocyclohexane and chlorobenzene degradation	0.102364	0.0226367	0.0974191	0.0317446	0.834157	0.00494487	-0.0515848	0.0614745
Fructose and mannose metabolism	0.349231	0.0764627	0.370895	0.151192	0.834541	-0.0216645	-0.282954	0.239625
Citrate cycle (TCA cycle)	0.608307	0.0289732	0.613748	0.0321637	0.834955	-0.00544092	-0.0667575	0.0558757
Two-component system	2.72624	0.279151	2.67421	0.313531	0.837247	0.0520227	-0.542958	0.647004
RNA degradation	0.404316	0.0489592	0.415289	0.0749792	0.840033	-0.0109737	-0.14261	0.120663
Biofilm formation - Vibrio cholerae	0.0606171	0.00795447	0.059288	0.00790248	0.844118	0.0013291	-0.0145114	0.0171696
Amino sugar and nucleotide sugar metabolism	0.753784	0.110233	0.783368	0.221805	0.845339	-0.029584	-0.412884	0.353716
Biosynthesis of secondary metabolites	6.91543	0.290981	6.87254	0.224337	0.84687	0.0428901	-0.484425	0.570205
Salmonella infection	0.0540187	0.00661854	0.0526031	0.0101195	0.84705	0.00141561	-0.0163543	0.0191855
Dioxin degradation	0.0430165	0.0107883	0.0446419	0.00902107	0.848148	-0.00162537	-0.0216444	0.0183937
Linoleic acid metabolism	0.0158992	0.00174614	0.0154469	0.00344681	0.848298	0.000452239	-0.00550458	0.00640905
Renin-angiotensin system	0.00688769	0.00421196	0.00747432	0.00285297	0.849167	-0.000586626	-0.00802023	0.00684697
Longevity regulating pathway	0.0718037	0.00773114	0.0699213	0.0146813	0.852703	0.00188236	-0.0235033	0.027268
Photosynthesis	0.239976	0.0312021	0.246055	0.0449853	0.854584	-0.00607908	-0.0857824	0.0736243
Limonene and pinene degradation	0.147489	0.0265341	0.15294	0.0417516	0.856047	-0.00545035	-0.0785086	0.0676079
Neomycin, kanamycin and gentamicin biosynthesis	0.0372172	0.00475268	0.0382819	0.00870025	0.860271	-0.00106478	-0.0161238	0.0139942
Sulfur relay system	0.280223	0.0147924	0.27793	0.0157571	0.860305	0.0022925	-0.0282695	0.0328545
Caprolactam degradation	0.0964516	0.016497	0.0998352	0.0281709	0.8648	-0.00338362	-0.0523165	0.0455493
Epithelial cell signaling in Helicobacter pylori infection	0.0746625	0.0156354	0.0725679	0.013704	0.867309	0.00209462	-0.0274001	0.0315893
Glyoxylate and dicarboxylate metabolism	1.05739	0.087887	1.0401	0.147494	0.868509	0.0172917	-0.239227	0.27381
Ascorbate and aldarate metabolism	0.168663	0.0225495	0.164456	0.0359035	0.870222	0.00420691	-0.0585364	0.0669503
Longevity regulating pathway - worm	0.262458	0.0187685	0.259294	0.0259814	0.870387	0.0031642	-0.0432215	0.0495499
FoxO signaling pathway	0.0866145	0.0115556	0.0844276	0.019025	0.871614	0.00218695	-0.0309528	0.0353267
Biosynthesis of antibiotics	5.26956	0.156837	5.25071	0.120877	0.874797	0.018849	-0.265347	0.303046
N-Glycan biosynthesis	0.0152903	0.00737032	0.0144292	0.00521905	0.874829	0.000861102	-0.0122462	0.0139684
Chloroalkane and chloroalkene degradation	0.157277	0.0148526	0.159273	0.015569	0.877615	-0.00199638	-0.0324107	0.0284179
Ethylbenzene degradation	0.0330484	0.00473449	0.0320479	0.00967208	0.879344	0.00100047	-0.0157142	0.0177152
Phenylalanine metabolism	0.529314	0.087764	0.514692	0.135051	0.881033	0.0146219	-0.222333	0.251577
D-Arginine and D-ornithine metabolism	0.00473458	0.00172829	0.00493236	0.00135731	0.881512	-0.000197786	-0.00334512	0.00294955
Biotin metabolism	0.375487	0.0126092	0.373168	0.022621	0.883207	0.00231855	-0.0368666	0.0415037
Protein processing in endoplasmic reticulum	0.0517025	0.00419813	0.0524119	0.00682771	0.884175	-0.000709396	-0.0126158	0.011197
Staurosporine biosynthesis	0.00240491	0.00133749	0.00253787	0.000785749	0.887953	-0.00013296	-0.00245668	0.00219076
Fatty acid metabolism	0.952853	0.0750303	0.939399	0.140602	0.889958	0.0134544	-0.229737	0.256645
Thiamine metabolism	0.252208	0.0198883	0.255397	0.0325415	0.890565	-0.00318823	-0.0599037	0.0535273
One carbon pool by folate	0.502603	0.0640735	0.512415	0.101408	0.892803	-0.00981141	-0.187143	0.16752
Alcoholism	0.00574757	0.0026112	0.00599177	0.00149847	0.893997	-0.000244197	-0.00477412	0.00428572
Amphetamine addiction	0.00574757	0.0026112	0.00599177	0.00149847	0.893997	-0.000244197	-0.00477412	0.00428572
Cocaine addiction	0.00573923	0.00260768	0.00597794	0.00149817	0.896247	-0.000238709	-0.00476281	0.00428539
Serotonergic synapse	0.00576496	0.00260755	0.00600332	0.00150691	0.896527	-0.000238353	-0.00476382	0.00428711
Retrograde endocannabinoid signaling	2.68e-05	6.84e-06	2.54e-05	1.63e-05	0.89697	1.41e-06	-2.69e-05	2.97e-05
Metabolic pathways	15.4138	0.466856	15.4669	0.50777	0.898194	-0.0531646	-1.02928	0.922955
Carbon fixation in photosynthetic organisms	0.364911	0.0391636	0.370305	0.0578142	0.898537	-0.00539331	-0.10743	0.0966431
African trypanosomiasis	0.00600221	0.00326682	0.00634662	0.00321995	0.900778	-0.000344411	-0.00682485	0.00613603
Proteasome	0.0201224	0.00650678	0.0207193	0.00478971	0.902717	-0.000596914	-0.0122599	0.0110661
Hypertrophic cardiomyopathy (HCM)	0.000864969	0.000560722	0.000821515	0.000253459	0.908313	4.35e-05	-0.000926682	0.00101359
Toluene degradation	0.0767188	0.0228137	0.0741964	0.0286326	0.909092	0.00252241	-0.0498294	0.0548742
Oxytocin signaling pathway	4.06e-05	1.08e-05	3.92e-05	1.78e-05	0.909638	1.44e-06	-2.96e-05	3.24e-05
Tyrosine metabolism	0.313429	0.0361412	0.317261	0.0454105	0.912871	-0.00383171	-0.0868337	0.0791703
Chagas disease (American trypanosomiasis)	0.00626115	0.00343429	0.00598828	0.00240491	0.914338	0.000272873	-0.00582213	0.00636788
Chemical carcinogenesis	0.128598	0.0271883	0.125506	0.0410116	0.917391	0.00309224	-0.0690578	0.0752423
Oxidative phosphorylation	1.13183	0.0621486	1.12641	0.0608778	0.917568	0.00542134	-0.117495	0.128338
Renin secretion	0.00087331	0.000562605	0.000835344	0.000254865	0.920124	3.8e-05	-0.000935377	0.00101131
Starch and sucrose metabolism	0.461703	0.0968473	0.472432	0.151553	0.921642	-0.0107297	-0.276091	0.254631
Ribosome biogenesis in eukaryotes	0.0552442	0.00486711	0.0556069	0.00369155	0.921682	-0.00036268	-0.00914698	0.00842162
Riboflavin metabolism	0.171768	0.00597576	0.171165	0.00942571	0.929061	0.000602662	-0.0158862	0.0170915
Sulfur metabolism	0.490463	0.0311333	0.487135	0.0560674	0.932084	0.00332843	-0.0937782	0.100435
Adipocytokine signaling pathway	0.123797	0.0237042	0.121972	0.0276998	0.933775	0.00182554	-0.0499788	0.0536299
alpha-Linolenic acid metabolism	0.0452311	0.00866689	0.0444325	0.0133947	0.934184	0.000798655	-0.0226901	0.0242874
Drug metabolism - cytochrome P450	0.156758	0.0255506	0.158849	0.0340145	0.935127	-0.0020912	-0.0633401	0.0591577
Peroxisome	0.31223	0.0480117	0.308443	0.0639316	0.937474	0.00378764	-0.111326	0.118901
Penicillin and cephalosporin biosynthesis	0.0182854	0.00276998	0.0185049	0.00415628	0.942147	-0.000219528	-0.00753702	0.00709796
Valine, leucine and isoleucine degradation	0.85475	0.125652	0.84424	0.203533	0.942288	0.0105101	-0.344555	0.365576
Metabolism of xenobiotics by cytochrome P450	0.152234	0.0269738	0.15402	0.0339802	0.945609	-0.00178536	-0.0638491	0.0602784
Meiosis - yeast	0.0222362	0.00113634	0.0220611	0.00409083	0.94697	0.000175156	-0.00707052	0.00742083
Tryptophan metabolism	0.476782	0.0772453	0.470858	0.127798	0.947915	0.00592423	-0.216595	0.228444
Aminobenzoate degradation	0.241465	0.0505164	0.244288	0.059139	0.951963	-0.00282299	-0.113355	0.107709
Endocytosis	1.52e-05	1.37e-05	1.46e-05	1.43e-05	0.95759	6.32e-07	-2.73e-05	2.85e-05
Fc gamma R-mediated phagocytosis	1.52e-05	1.37e-05	1.46e-05	1.43e-05	0.95759	6.32e-07	-2.73e-05	2.85e-05
Lysine degradation	0.410633	0.0578896	0.407099	0.0959784	0.958592	0.00353409	-0.163552	0.17062
Bacterial secretion system	0.786279	0.0830287	0.782498	0.0925149	0.959718	0.00378071	-0.172329	0.179891
Glutathione metabolism	0.429342	0.0482969	0.427	0.0638427	0.961348	0.00234209	-0.112811	0.117495
Synthesis and degradation of ketone bodies	0.22703	0.0483215	0.224856	0.0596398	0.962523	0.00217459	-0.107405	0.111754
Fatty acid degradation	0.616298	0.103001	0.620938	0.138177	0.964441	-0.00463976	-0.25301	0.243731
beta-Alanine metabolism	0.354803	0.0606102	0.357588	0.0844668	0.964649	-0.00278487	-0.153385	0.147815
Tuberculosis	0.133386	0.00963651	0.133744	0.00991108	0.965666	-0.000358132	-0.0198908	0.0191745
Biosynthesis of unsaturated fatty acids	0.202062	0.00874524	0.201371	0.030322	0.971787	0.000691621	-0.0529076	0.0542909
Propanoate metabolism	0.848352	0.0627935	0.850552	0.0821306	0.971881	-0.00219942	-0.150723	0.146324
PPAR signaling pathway	0.272487	0.0453168	0.271033	0.05461	0.972868	0.00145459	-0.09963	0.102539
Leishmaniasis	2.57e-05	6.33e-06	2.54e-05	1.63e-05	0.973615	3.56e-07	-2.8e-05	2.87e-05
Ovarian steroidogenesis	2.57e-05	6.33e-06	2.54e-05	1.63e-05	0.973615	3.56e-07	-2.8e-05	2.87e-05
Regulation of lipolysis in adipocytes	2.57e-05	6.33e-06	2.54e-05	1.63e-05	0.973615	3.56e-07	-2.8e-05	2.87e-05
TNF signaling pathway	2.57e-05	6.33e-06	2.54e-05	1.63e-05	0.973615	3.56e-07	-2.8e-05	2.87e-05
VEGF signaling pathway	2.57e-05	6.33e-06	2.54e-05	1.63e-05	0.973615	3.56e-07	-2.8e-05	2.87e-05
Fluorobenzoate degradation	0.0686867	0.016522	0.069252	0.0241089	0.974496	-0.000565351	-0.0431941	0.0420634
Prion diseases	0.015422	0.00350251	0.0155119	0.00463056	0.979529	-8.99e-05	-0.00844177	0.0082619
Geraniol degradation	0.326004	0.0957735	0.32406	0.115796	0.982874	0.00194405	-0.212171	0.216059
Butanoate metabolism	0.855699	0.084811	0.854063	0.0963689	0.983121	0.00163553	-0.180434	0.183705
Lipoic acid metabolism	0.0544441	0.00451084	0.0544029	0.00383729	0.990785	4.12e-05	-0.00837764	0.00846005
Benzoate degradation	0.568701	0.130461	0.567413	0.159647	0.991732	0.00128791	-0.292802	0.295378
Pentose phosphate pathway	0.561785	0.0562436	0.56112	0.102875	0.992569	0.000665069	-0.177403	0.178733
Microbial metabolism in diverse environments	4.79701	0.170968	4.79631	0.274166	0.997112	0.000709521	-0.478053	0.479472
Vitamin B6 metabolism	0.142905	0.0139192	0.142937	0.011651	0.99771	-3.14e-05	-0.0258688	0.025806
MAPK signaling pathway - yeast	0.031998	0.0059841	0.0319931	0.00880407	0.999398	4.86e-06	-0.0155417	0.0155514

## Sheet: Table S7
Table S7. Bacterial function differences of E. fetida at 28-day time points.
Class3_name	GMO28D: mean rel.freq.(%)	GMO28D: std.dev.(%)	CK28D: mean rel.freq.(%)	CK28D: std.dev.(%)	p-values	Difference between means	95.0% lower CI	95.0% upper CI
Pertussis	0.0261947	0.00242591	0.03718	0.00242347	0.00144764	-0.0109854	-0.0158296	-0.00614108
Plant-pathogen interaction	0.149564	0.0074501	0.172759	0.00580879	0.00611117	-0.0231944	-0.0367352	-0.00965364
PI3K-Akt signaling pathway	0.0322523	0.00216466	0.0390101	0.00104502	0.00672604	-0.0067578	-0.0104989	-0.00301666
Linoleic acid metabolism	0.0115283	0.000786701	0.0177838	0.00194383	0.00686414	-0.00625556	-0.00963142	-0.0028797
AMPK signaling pathway	0.0732811	0.00481616	0.0885976	0.0012512	0.00928386	-0.0153165	-0.0238763	-0.00675681
Inositol phosphate metabolism	0.164628	0.00323263	0.145542	0.00681878	0.0101804	0.0190861	0.00729912	0.0308732
Choline metabolism in cancer	0.0120565	0.00250746	0.0184565	0.000656848	0.0180667	-0.00639996	-0.0108546	-0.00194532
Phospholipase D signaling pathway	0.0120544	0.00253168	0.0184548	0.000645618	0.0187327	-0.00640036	-0.010904	-0.00189668
Thyroid hormone synthesis	0.0357298	0.00233453	0.0421772	0.00264918	0.0199203	-0.00644735	-0.0114549	-0.00143978
RIG-I-like receptor signaling pathway	0.00329403	0.000964572	0.00114255	0.000422044	0.0229899	0.00215147	0.000481119	0.00382183
Methane metabolism	0.655587	0.0167952	0.618523	0.00747753	0.0236774	0.0370642	0.00799451	0.0661339
Steroid degradation	0.00996673	0.00272027	0.00398659	0.00117013	0.0242187	0.00598014	0.00126685	0.0106934
Steroid biosynthesis	0.00280335	0.000798515	0.0012455	0.000439717	0.034315	0.00155785	0.00017532	0.00294038
Apoptosis	0.0356711	0.00244954	0.0444239	0.00448905	0.0343725	-0.00875287	-0.0165225	-0.000983212
Bacterial secretion system	0.687851	0.0532187	0.797031	0.0442696	0.0352566	-0.109181	-0.207767	-0.0105943
Retinol metabolism	0.053922	0.00622876	0.042191	0.00320386	0.0384292	0.0117311	0.000964918	0.0224972
Apoptosis - fly	0.0467454	0.00486734	0.0561216	0.00346987	0.0385462	-0.00937621	-0.0180433	-0.000709096
HIF-1 signaling pathway	0.121764	0.0142417	0.0945677	0.00971917	0.0387669	0.0271964	0.00203162	0.0523611
Lipopolysaccharide biosynthesis	0.254637	0.0373967	0.328748	0.00509286	0.0401459	-0.0741112	-0.142076	-0.00614652
Proteasome	0.0284772	0.00543942	0.0189803	0.00317563	0.0491825	0.00949697	5.06e-05	0.0189433
Legionellosis	0.130088	0.00535679	0.139318	0.0037933	0.0552676	-0.00923024	-0.0187567	0.000296254
Epithelial cell signaling in Helicobacter pylori infection	0.0622674	0.00422699	0.0723697	0.0059816	0.0587452	-0.0101024	-0.0207359	0.000531188
Pathways in cancer	0.0667913	0.00839404	0.0795473	0.00224038	0.0741239	-0.0127561	-0.0276544	0.00214226
Arachidonic acid metabolism	0.0354684	0.00881584	0.0486196	0.00450484	0.0759699	-0.0131512	-0.0283879	0.00208551
Phosphatidylinositol signaling system	0.0880736	0.00200405	0.0910818	0.000559103	0.0761202	-0.00300818	-0.00655694	0.000540576
Hematopoietic cell lineage	0.000723494	0.000436446	5.57e-05	3.93e-05	0.0763957	0.000667775	-0.000130161	0.00146571
Sphingolipid signaling pathway	0.000918836	0.000374533	0.00165674	0.000469075	0.0795397	-0.000737908	-0.00159608	0.000120263
Primary bile acid biosynthesis	0.00485479	0.00202863	0.00200181	0.000510876	0.0894519	0.00285298	-0.000758019	0.00646398
Insulin signaling pathway	0.0453625	0.00549136	0.0529952	0.00184503	0.0905899	-0.00763277	-0.017259	0.00199348
Basal transcription factors	0.00360551	0.00170429	0.00142087	0.000428674	0.110222	0.00218464	-0.000849205	0.00521848
cAMP signaling pathway	0.00252349	0.000819154	0.00150074	0.000450007	0.120781	0.00102275	-0.000395393	0.00244088
Pyruvate metabolism	1.09621	0.0325698	1.05795	0.00592947	0.133407	0.0382567	-0.020488	0.0970014
Stilbenoid, diarylheptanoid and gingerol biosynthesis	0.0126951	0.00610164	0.00566548	0.00212642	0.13801	0.00702962	-0.00364528	0.0177045
Two-component system	2.38866	0.284476	2.71242	0.142351	0.145959	-0.323756	-0.815362	0.16785
Pancreatic secretion	0.000506296	0.000316707	0.000152798	0.000150693	0.150897	0.000353497	-0.000193941	0.000900936
Biosynthesis of type II polyketide backbone	0.00358431	0.00254024	0.000803334	0.000769976	0.152861	0.00278098	-0.00169726	0.00725921
Naphthalene degradation	0.0727554	0.0131195	0.0584205	0.00222387	0.153883	0.0143349	-0.00938041	0.0380502
MAPK signaling pathway - fly	0.0338903	0.00662004	0.0410486	0.00174396	0.15654	-0.00715827	-0.0189158	0.00459923
Glutamatergic synapse	0.0812022	0.0151847	0.0647901	0.00428894	0.156694	0.0164121	-0.0104594	0.0432836
Neuroactive ligand-receptor interaction	0.000478364	0.000314025	0.000136549	0.000138747	0.157476	0.000341815	-0.000201825	0.000885456
Prostate cancer	0.094409	0.035824	0.13279	0.0127756	0.160147	-0.0383806	-0.100979	0.0242172
Longevity regulating pathway - worm	0.237458	0.024697	0.26389	0.00984884	0.161461	-0.026432	-0.0693508	0.0164868
NOD-like receptor signaling pathway	0.0205799	0.0029137	0.0235109	0.000966987	0.180268	-0.00293102	-0.00804212	0.00218007
Phosphonate and phosphinate metabolism	0.0803334	0.0177508	0.0988483	0.0105689	0.1826	-0.0185149	-0.0493848	0.012355
GABAergic synapse	0.0877356	0.0215857	0.0662577	0.00507893	0.182885	0.0214779	-0.0170682	0.060024
Fanconi anemia pathway	6.9e-06	6.96e-06	0	0	0.184725	6.9e-06	-5.9e-06	1.97e-05
Estrogen signaling pathway	0.0200807	0.00312497	0.0231552	0.00097044	0.187393	-0.00307453	-0.00857629	0.00242722
Antigen processing and presentation	0.020066	0.00313617	0.0231057	0.000998522	0.192694	-0.00303965	-0.00855354	0.00247425
Progesterone-mediated oocyte maturation	0.020066	0.00313617	0.0231057	0.000998522	0.192694	-0.00303965	-0.00855354	0.00247425
Bacterial chemotaxis	0.414782	0.163289	0.564441	0.0461342	0.211734	-0.149659	-0.438618	0.139299
Huntington disease	0.127029	0.0437922	0.166977	0.014321	0.214509	-0.039948	-0.116829	0.0369326
Platinum drug resistance	0.0958915	0.0494707	0.140787	0.0158935	0.216231	-0.044896	-0.131831	0.0420386
Biosynthesis of amino acids	3.1474	0.0627691	3.21424	0.0572893	0.222404	-0.0668418	-0.187141	0.053457
Alzheimer disease	0.0931871	0.0177986	0.109074	0.00680131	0.224706	-0.0158868	-0.0468788	0.0151052
Novobiocin biosynthesis	0.103932	0.0110907	0.113681	0.000577212	0.225234	-0.00974956	-0.030093	0.0105939
Apoptosis - multiple species	0.0215485	0.0107406	0.0311035	0.00412149	0.226048	-0.00955495	-0.0282533	0.0091434
Colorectal cancer	0.0215485	0.0107406	0.0311035	0.00412149	0.226048	-0.00955495	-0.0282533	0.0091434
Hepatitis B	0.0215485	0.0107406	0.0311035	0.00412149	0.226048	-0.00955495	-0.0282533	0.0091434
Herpes simplex virus 1 infection	0.0215485	0.0107406	0.0311035	0.00412149	0.226048	-0.00955495	-0.0282533	0.0091434
Small cell lung cancer	0.0215485	0.0107406	0.0311035	0.00412149	0.226048	-0.00955495	-0.0282533	0.0091434
Toxoplasmosis	0.0215485	0.0107406	0.0311035	0.00412149	0.226048	-0.00955495	-0.0282533	0.0091434
Viral myocarditis	0.0215485	0.0107406	0.0311035	0.00412149	0.226048	-0.00955495	-0.0282533	0.0091434
p53 signaling pathway	0.0215485	0.0107406	0.0311035	0.00412149	0.226048	-0.00955495	-0.0282533	0.0091434
Caffeine metabolism	0.00231239	0.00155536	0.000963678	0.000432611	0.231977	0.00134871	-0.00140596	0.00410338
Neomycin, kanamycin and gentamicin biosynthesis	0.0446577	0.0077256	0.0377752	0.00377567	0.232401	0.00688247	-0.00646852	0.0202335
Phenylalanine, tyrosine and tryptophan biosynthesis	0.583066	0.0639263	0.638226	0.0126998	0.232514	-0.0551599	-0.170113	0.0597927
Salivary secretion	0.00650278	0.00459764	0.00256242	0.000827599	0.234838	0.00394036	-0.00435523	0.012236
Type I diabetes mellitus	0.0461235	0.0138838	0.0343751	0.00323623	0.240243	0.0117485	-0.0130547	0.0365516
Biosynthesis of type II polyketide products	0.00143203	0.000880057	0.00068428	0.000310009	0.242203	0.000747748	-0.000791042	0.00228654
Non-alcoholic fatty liver disease (NAFLD)	0.0521289	0.0256956	0.0740023	0.00945755	0.242215	-0.0218733	-0.0666996	0.0229529
Parkinson disease	0.0521289	0.0256956	0.0740023	0.00945755	0.242215	-0.0218733	-0.0666996	0.0229529
Glutathione metabolism	0.376415	0.0609413	0.42847	0.0285247	0.247354	-0.052055	-0.157418	0.0533084
Glucagon signaling pathway	0.176332	0.0678309	0.120305	0.00858726	0.248196	0.0560266	-0.0674216	0.179475
Carbohydrate digestion and absorption	0.00655311	0.00467912	0.00268124	0.000941237	0.248199	0.00387188	-0.00453823	0.012282
Tuberculosis	0.142179	0.0105858	0.133323	0.00373881	0.248252	0.00885653	-0.00965031	0.0273634
Influenza A	0.0220269	0.0110061	0.03124	0.00413347	0.249152	-0.00921314	-0.0283939	0.00996761
Cardiac muscle contraction	0.0304331	0.0148728	0.042712	0.00578915	0.255393	-0.0122788	-0.0381536	0.0135959
Clavulanic acid biosynthesis	2.17e-05	2.3e-05	3.07e-06	5.32e-06	0.258464	1.86e-05	-2.26e-05	5.98e-05
mRNA surveillance pathway	0.000259167	0.000244916	6.15e-05	6.55e-05	0.259054	0.000197711	-0.000236948	0.00063237
Sesquiterpenoid and triterpenoid biosynthesis	0.00531006	0.00311941	0.00276513	0.00128035	0.261491	0.00254492	-0.00286942	0.00795926
Glycerolipid metabolism	0.308973	0.0366484	0.279781	0.0048518	0.261973	0.0291928	-0.0374494	0.095835
Glycolysis / Gluconeogenesis	0.991134	0.22572	0.81157	0.044734	0.263251	0.179563	-0.226363	0.585489
Flagellar assembly	0.479702	0.186835	0.628402	0.0478942	0.2643	-0.148699	-0.48098	0.183581
Vibrio cholerae infection	0.00450581	0.00295707	0.00216201	0.000718767	0.265577	0.0023438	-0.00292877	0.00761637
Salmonella infection	0.0441082	0.00956204	0.0518188	0.0041364	0.267803	-0.00771065	-0.0242753	0.00885396
Central carbon metabolism in cancer	0.27078	0.0766558	0.212366	0.00925194	0.279032	0.0584142	-0.0812096	0.198038
Biosynthesis of antibiotics	5.35966	0.0468363	5.29585	0.0787183	0.282745	0.0638067	-0.0730829	0.200696
Chemical carcinogenesis	0.094638	0.0456337	0.128361	0.0140762	0.295923	-0.0337226	-0.114094	0.0466489
D-Arginine and D-ornithine metabolism	0.00616339	0.00327108	0.00376609	0.000901693	0.297928	0.0023973	-0.00339875	0.00819336
Steroid hormone biosynthesis	0.00246116	0.00252346	0.000625048	0.000522681	0.298741	0.00183612	-0.0026944	0.00636663
Nitrogen metabolism	0.381405	0.0666837	0.430789	0.0288336	0.303083	-0.0493835	-0.164903	0.0661363
2-Oxocarboxylic acid metabolism	0.660306	0.115643	0.742832	0.00990347	0.304712	-0.0825266	-0.294051	0.128998
Folate biosynthesis	0.387061	0.0124161	0.396383	0.00683237	0.309662	-0.00932241	-0.0308189	0.012174
Oxytocin signaling pathway	5.81e-05	4.36e-05	0.000201718	0.000204922	0.314112	-0.000143618	-0.000511147	0.000223911
Prolactin signaling pathway	0.0151661	0.0086922	0.00910735	0.00207579	0.31714	0.00605877	-0.00945253	0.0215701
Fatty acid elongation	0.000150522	0.000104132	0.000235807	8.76e-05	0.320618	-8.53e-05	-0.000278935	0.000108365
Aldosterone synthesis and secretion	1.46e-05	1.47e-05	4.95e-05	5.05e-05	0.323093	-3.49e-05	-0.000124145	5.44e-05
Circadian entrainment	1.46e-05	1.47e-05	4.95e-05	5.05e-05	0.323093	-3.49e-05	-0.000124145	5.44e-05
Glioma	1.46e-05	1.47e-05	4.95e-05	5.05e-05	0.323093	-3.49e-05	-0.000124145	5.44e-05
Inflammatory mediator regulation of TRP channels	1.46e-05	1.47e-05	4.95e-05	5.05e-05	0.323093	-3.49e-05	-0.000124145	5.44e-05
Long-term potentiation	1.46e-05	1.47e-05	4.95e-05	5.05e-05	0.323093	-3.49e-05	-0.000124145	5.44e-05
Neurotrophin signaling pathway	1.46e-05	1.47e-05	4.95e-05	5.05e-05	0.323093	-3.49e-05	-0.000124145	5.44e-05
Olfactory transduction	1.46e-05	1.47e-05	4.95e-05	5.05e-05	0.323093	-3.49e-05	-0.000124145	5.44e-05
Oocyte meiosis	1.46e-05	1.47e-05	4.95e-05	5.05e-05	0.323093	-3.49e-05	-0.000124145	5.44e-05
Phototransduction	1.46e-05	1.47e-05	4.95e-05	5.05e-05	0.323093	-3.49e-05	-0.000124145	5.44e-05
Phototransduction - fly	1.46e-05	1.47e-05	4.95e-05	5.05e-05	0.323093	-3.49e-05	-0.000124145	5.44e-05
Rap1 signaling pathway	1.46e-05	1.47e-05	4.95e-05	5.05e-05	0.323093	-3.49e-05	-0.000124145	5.44e-05
Vascular smooth muscle contraction	1.46e-05	1.47e-05	4.95e-05	5.05e-05	0.323093	-3.49e-05	-0.000124145	5.44e-05
Taurine and hypotaurine metabolism	0.140774	0.00946826	0.132815	0.0087131	0.325464	0.00795912	-0.0102491	0.0261673
Proximal tubule bicarbonate reclamation	0.0423667	0.00276156	0.0454712	0.00412648	0.326142	-0.00310451	-0.0103739	0.00416492
Histidine metabolism	0.420933	0.094969	0.483264	0.00824564	0.33864	-0.0623309	-0.23602	0.111358
Fluorobenzoate degradation	0.051441	0.0267871	0.0691625	0.00838763	0.342181	-0.0177215	-0.0648609	0.0294178
Base excision repair	0.408562	0.0625643	0.367616	0.0133729	0.342373	0.0409456	-0.0712395	0.153131
Bacterial invasion of epithelial cells	0.000324688	0.000260083	0.000927406	0.000922364	0.345739	-0.000602718	-0.00223512	0.00102968
Streptomycin biosynthesis	0.255946	0.0540331	0.221135	0.0128468	0.349754	0.0348112	-0.0616309	0.131253
Calcium signaling pathway	6.14e-05	6.29e-05	0.000224829	0.000255276	0.352674	-0.000163453	-0.000618321	0.000291415
Toluene degradation	0.0555447	0.0286662	0.0747715	0.014456	0.352836	-0.0192268	-0.0687667	0.0303131
Shigellosis	5.74e-06	9.95e-06	0.000173178	0.000266594	0.356345	-0.000167435	-0.000656842	0.000321972
Nonribosomal peptide structures	0.0192201	0.0101912	0.0126184	0.00400144	0.356616	0.00660174	-0.0111211	0.0243245
Valine, leucine and isoleucine biosynthesis	0.372838	0.08189	0.423606	0.00340138	0.361707	-0.0507686	-0.201069	0.0995322
Drug metabolism - other enzymes	0.209699	0.0703652	0.166258	0.0106243	0.364904	0.043441	-0.0841469	0.171029
Pathogenic Escherichia coli infection	2.01e-05	3.48e-05	0.00059668	0.000938985	0.365637	-0.00057658	-0.00230037	0.00114721
Ether lipid metabolism	0.0143737	0.00497789	0.0177446	0.0031284	0.365846	-0.0033709	-0.0120706	0.00532882
Metabolism of xenobiotics by cytochrome P450	0.128086	0.0354643	0.150471	0.0133141	0.366308	-0.0223853	-0.0841914	0.0394208
Arginine biosynthesis	0.44035	0.0316673	0.459788	0.00462098	0.367181	-0.0194381	-0.0769042	0.038028
Non-homologous end-joining	0.0228332	0.0103443	0.0164921	0.00360552	0.376762	0.00634108	-0.0117563	0.0244385
Thiamine metabolism	0.273462	0.0409926	0.248402	0.0140533	0.377529	0.0250592	-0.0467213	0.0968398
Photosynthesis - antenna proteins	0.000713421	0.00117201	0.006941	0.0105702	0.383527	-0.00622758	-0.0255055	0.0130503
Dopaminergic synapse	0.00791366	0.00243465	0.00640184	0.00124251	0.387032	0.00151182	-0.00269601	0.00571965
Endocytosis	1.8e-05	1.97e-05	6.1e-06	8.01e-06	0.388086	1.19e-05	-2.24e-05	4.62e-05
Fc gamma R-mediated phagocytosis	1.8e-05	1.97e-05	6.1e-06	8.01e-06	0.388086	1.19e-05	-2.24e-05	4.62e-05
PPAR signaling pathway	0.241984	0.0557244	0.275205	0.0190847	0.388177	-0.0332208	-0.130803	0.0643615
D-Alanine metabolism	0.0937872	0.0385909	0.0713336	0.00529869	0.389235	0.0224536	-0.0476695	0.0925768
Terpenoid backbone biosynthesis	0.516537	0.0659263	0.478353	0.00484972	0.390081	0.0381845	-0.0825425	0.158911
Indole alkaloid biosynthesis	2.92e-06	5.05e-06	0	0	0.391002	2.92e-06	-6.37e-06	1.22e-05
Staphylococcus aureus infection	0.0334456	0.0458163	0.00732931	0.000650688	0.3963	0.0261163	-0.0580553	0.110288
Longevity regulating pathway	0.0619697	0.0176551	0.0720842	0.00393017	0.398327	-0.0101145	-0.0417186	0.0214897
Drug metabolism - cytochrome P450	0.134093	0.0368171	0.15512	0.0123815	0.405929	-0.0210279	-0.0855644	0.0435086
Cell cycle - Caulobacter	0.44007	0.0669587	0.402641	0.0118189	0.406941	0.0374291	-0.0834604	0.158318
alpha-Linolenic acid metabolism	0.0374997	0.016158	0.0465212	0.00414645	0.410663	-0.00902142	-0.0377565	0.0197136
Fructose and mannose metabolism	0.459839	0.213744	0.342477	0.035558	0.414073	0.117362	-0.269217	0.503942
Galactose metabolism	0.423872	0.251161	0.286172	0.0406616	0.414569	0.1377	-0.316896	0.592295
Amino sugar and nucleotide sugar metabolism	0.907582	0.294975	0.746468	0.0500467	0.41636	0.161114	-0.37208	0.694307
Protein export	0.509633	0.0988094	0.455531	0.0213156	0.416972	0.0541012	-0.123009	0.231211
Nicotinate and nicotinamide metabolism	0.479172	0.0441997	0.454493	0.0159351	0.417364	0.0246788	-0.0525104	0.101868
Pentose and glucuronate interconversions	0.268033	0.0127545	0.278336	0.0159577	0.417527	-0.0103026	-0.0395057	0.0189005
One carbon pool by folate	0.576436	0.126147	0.507244	0.0323436	0.418086	0.0691919	-0.155154	0.293538
Primary immunodeficiency	0.0492659	0.013849	0.0417103	0.00302344	0.418572	0.00755564	-0.0172556	0.0323669
FoxO signaling pathway	0.0742423	0.0229247	0.0867442	0.00491563	0.418587	-0.0125019	-0.0536033	0.0285995
Adipocytokine signaling pathway	0.110066	0.0277646	0.125307	0.00883729	0.421408	-0.0152414	-0.064057	0.0335742
Monobactam biosynthesis	0.215898	0.0087491	0.221002	0.00504787	0.423083	-0.0051042	-0.020287	0.0100786
Peroxisome	0.276725	0.0695382	0.314152	0.0195983	0.427398	-0.0374264	-0.160498	0.0856455
Amyotrophic lateral sclerosis (ALS)	0.0627953	0.0267489	0.0770923	0.00715249	0.429483	-0.0142971	-0.0617685	0.0331743
Benzoate degradation	0.467783	0.172929	0.561622	0.0639185	0.430168	-0.0938384	-0.395451	0.207774
Secondary bile acid biosynthesis	0.015801	0.0209863	0.00488478	0.001378	0.434388	0.0109162	-0.0275405	0.0493729
Pentose phosphate pathway	0.619856	0.134089	0.549935	0.0218271	0.435349	0.0699208	-0.172742	0.312583
Oxidative phosphorylation	1.11733	0.0939594	1.16628	0.0186879	0.436982	-0.0489476	-0.217898	0.120003
RNA polymerase	0.138311	0.0426437	0.116566	0.00640728	0.444177	0.0217455	-0.0555861	0.0990772
Phosphotransferase system (PTS)	0.22612	0.200011	0.125126	0.00724872	0.446287	0.100994	-0.2662	0.468188
Nucleotide excision repair	0.308242	0.0791878	0.268296	0.0148181	0.449808	0.0399456	-0.102752	0.182643
Viral carcinogenesis	0.0362556	0.00895247	0.0317565	0.00164822	0.45123	0.00449919	-0.0116421	0.0206404
Bile secretion	0.000112722	0.00011789	0.000196555	0.000136192	0.451545	-8.38e-05	-0.000339578	0.000171912
Synthesis and degradation of ketone bodies	0.191692	0.0655226	0.225118	0.0224041	0.453801	-0.0334258	-0.148176	0.0813247
Purine metabolism	1.88116	0.359157	1.70362	0.0427345	0.456119	0.177538	-0.476795	0.831871
Ascorbate and aldarate metabolism	0.144295	0.0463156	0.16718	0.0106572	0.460076	-0.0228855	-0.105675	0.0599042
Starch and sucrose metabolism	0.558363	0.183007	0.467776	0.0471161	0.460738	0.0905864	-0.234817	0.41599
Renin secretion	0.000756185	0.000564236	0.00104988	0.000285051	0.461899	-0.000293698	-0.0012688	0.000681405
Type II diabetes mellitus	0.0363206	0.00902844	0.0319248	0.00178463	0.464698	0.00439582	-0.0118422	0.0206338
Alanine, aspartate and glutamate metabolism	0.763697	0.130734	0.700297	0.0223808	0.465344	0.0634006	-0.172849	0.299651
Flavonoid biosynthesis	0.00141309	0.00082605	0.000977817	0.00049784	0.470286	0.000435273	-0.00100268	0.00187322
Geraniol degradation	0.25709	0.118841	0.316617	0.0544203	0.472325	-0.059527	-0.26508	0.146026
NF-kappa B signaling pathway	4.56e-05	3.12e-05	0.000154002	0.000228261	0.472757	-0.000108415	-0.000523213	0.000306382
Leishmaniasis	4.35e-05	3.06e-05	0.000152188	0.000228991	0.472781	-0.000108732	-0.000525067	0.000307604
Ovarian steroidogenesis	4.35e-05	3.06e-05	0.000152188	0.000228991	0.472781	-0.000108732	-0.000525067	0.000307604
Regulation of lipolysis in adipocytes	4.35e-05	3.06e-05	0.000152188	0.000228991	0.472781	-0.000108732	-0.000525067	0.000307604
TNF signaling pathway	4.35e-05	3.06e-05	0.000152188	0.000228991	0.472781	-0.000108732	-0.000525067	0.000307604
VEGF signaling pathway	4.35e-05	3.06e-05	0.000152188	0.000228991	0.472781	-0.000108732	-0.000525067	0.000307604
beta-Lactam resistance	0.400877	0.0155244	0.408503	0.00605301	0.473464	-0.0076261	-0.0346322	0.01938
Retrograde endocannabinoid signaling	5.12e-05	3.24e-05	0.00016079	0.000232308	0.475487	-0.000109613	-0.000531589	0.000312363
Selenocompound metabolism	0.301726	0.0114606	0.295323	0.00897753	0.476633	0.00640308	-0.0144529	0.027259
Aminoacyl-tRNA biosynthesis	0.880153	0.206745	0.7836	0.0390436	0.481233	0.0965524	-0.275889	0.468994
Ethylbenzene degradation	0.0276441	0.0134782	0.0338815	0.00237012	0.484416	-0.00623737	-0.0305741	0.0180994
Mineral absorption	0.0130065	0.00578257	0.0156931	0.00151403	0.486751	-0.00268658	-0.0129599	0.00758671
Cocaine addiction	0.00737397	0.00218784	0.0062934	0.00119016	0.488766	0.00108056	-0.00270576	0.00486688
Carbon fixation in photosynthetic organisms	0.402896	0.0786745	0.366764	0.0195193	0.490654	0.0361315	-0.104012	0.176275
Polycyclic aromatic hydrocarbon degradation	0.0132399	0.00713259	0.0164063	0.000772696	0.499061	-0.00316641	-0.016179	0.00984623
Phenylalanine metabolism	0.443563	0.173161	0.522184	0.0563372	0.500108	-0.0786209	-0.382706	0.225464
Peptidoglycan biosynthesis	0.597208	0.130835	0.538947	0.025519	0.50049	0.0582608	-0.177165	0.293687
Ribosome	1.9177	0.535562	1.68032	0.0916826	0.501432	0.237381	-0.730438	1.2052
Alcoholism	0.00738861	0.00219276	0.00634293	0.00120183	0.50363	0.00104568	-0.00275016	0.00484151
Amphetamine addiction	0.00738861	0.00219276	0.00634293	0.00120183	0.50363	0.00104568	-0.00275016	0.00484151
Biotin metabolism	0.363031	0.0408086	0.380911	0.00755748	0.506501	-0.0178801	-0.0914434	0.0556833
Pyrimidine metabolism	1.43301	0.379279	1.26823	0.0408594	0.507554	0.164774	-0.527231	0.856778
Tetracycline biosynthesis	0.114303	0.0149572	0.120784	0.000619303	0.507656	-0.00648036	-0.033933	0.0209723
Chlorocyclohexane and chlorobenzene degradation	0.0796238	0.0402523	0.0977353	0.0150787	0.507672	-0.0181116	-0.0882697	0.0520465
N-Glycan biosynthesis	0.0184773	0.00395661	0.0163989	0.00324526	0.509089	0.00207842	-0.00521849	0.00937532
Melanogenesis	0.000419523	0.000277555	0.000296746	8.81e-05	0.509897	0.000122777	-0.000365304	0.000610858
Vancomycin resistance	0.233014	0.0599731	0.206915	0.0125555	0.510162	0.0260989	-0.0815293	0.133727
Plant hormone signal transduction	0.000163853	0.000278653	4.39e-05	2.69e-05	0.511063	0.000119907	-0.000389194	0.000629007
Tyrosine metabolism	0.289672	0.0459662	0.310543	0.0215951	0.5136	-0.0208717	-0.10034	0.0585962
Hypertrophic cardiomyopathy (HCM)	0.000741541	0.000569506	0.00100035	0.000287189	0.517332	-0.000258812	-0.00124301	0.000725388
Cytokine-cytokine receptor interaction	0.0341359	0.00964059	0.0300414	0.001645	0.518148	0.00409452	-0.0133288	0.0215178
DNA replication	0.528655	0.141428	0.469405	0.0190252	0.522339	0.0592496	-0.197845	0.316344
RNA degradation	0.452731	0.102123	0.409604	0.0245338	0.52336	0.0431271	-0.139062	0.225316
Sulfur metabolism	0.453108	0.0734911	0.483809	0.0166857	0.526892	-0.0307017	-0.162145	0.100742
Lysine biosynthesis	0.502194	0.0803472	0.469065	0.00973869	0.52813	0.0331288	-0.113208	0.179466
Glycosphingolipid biosynthesis - globo and isoglobo series	0.0367786	0.0362727	0.021819	0.00614691	0.529461	0.0149596	-0.0506087	0.0805279
Proteoglycans in cancer	0.0342074	0.00973653	0.0302072	0.00180801	0.53152	0.00400025	-0.0135496	0.0215501
Zeatin biosynthesis	0.037586	0.0152834	0.0313423	0.00233561	0.532547	0.00624367	-0.0214604	0.0339477
C5-Branched dibasic acid metabolism	0.219418	0.0342316	0.233412	0.00714539	0.534391	-0.0139937	-0.0754331	0.0474458
Serotonergic synapse	0.00741742	0.00220636	0.00644559	0.00121583	0.535623	0.000971831	-0.00284832	0.00479199
Biosynthesis of siderophore group nonribosomal peptides	0.0261553	0.00750726	0.0230865	0.00184839	0.536221	0.0030688	-0.0103088	0.0164464
Homologous recombination	0.696297	0.206501	0.613194	0.0341185	0.538676	0.0831031	-0.290448	0.456655
Fatty acid metabolism	0.875252	0.203129	0.956987	0.0372789	0.539391	-0.0817344	-0.448014	0.284545
Ubiquinone and other terpenoid-quinone biosynthesis	0.201413	0.00779801	0.197174	0.00816614	0.539668	0.00423898	-0.0117208	0.0201988
Longevity regulating pathway - multiple species	0.125593	0.0299055	0.137424	0.00344891	0.543702	-0.0118316	-0.0663419	0.0426787
Valine, leucine and isoleucine degradation	0.747178	0.277543	0.858081	0.0630709	0.543915	-0.110902	-0.607285	0.385481
Biosynthesis of secondary metabolites	7.03451	0.105643	6.96744	0.146259	0.545737	0.0670685	-0.194047	0.328185
Protein digestion and absorption	0.0123221	0.00980645	0.00841765	0.00271926	0.547996	0.00390448	-0.0134663	0.0212752
Other glycan degradation	0.0855684	0.0894665	0.0504939	0.0160539	0.54906	0.0350745	-0.126368	0.196517
GnRH signaling pathway	3.27e-05	3.4e-05	5.56e-05	5.22e-05	0.550323	-2.3e-05	-0.000114593	6.87e-05
Ras signaling pathway	3.27e-05	3.4e-05	5.56e-05	5.22e-05	0.550323	-2.3e-05	-0.000114593	6.87e-05
Glycosphingolipid biosynthesis - ganglio series	0.0182402	0.0176756	0.0113182	0.00386673	0.55111	0.00692195	-0.0247421	0.038586
Brassinosteroid biosynthesis	8.81e-05	7.96e-05	5.48e-05	4.34e-05	0.55505	3.33e-05	-0.000104447	0.000170971
Glyoxylate and dicarboxylate metabolism	0.970128	0.213969	1.05273	0.0405387	0.555188	-0.0826054	-0.468017	0.302806
Mismatch repair	0.597243	0.174667	0.531483	0.0243607	0.562791	0.0657598	-0.251522	0.383042
Adrenergic signaling in cardiomyocytes	4.26e-05	2.96e-05	6.58e-05	5.74e-05	0.563935	-2.32e-05	-0.000122415	7.6e-05
Gastric acid secretion	4.26e-05	2.96e-05	6.58e-05	5.74e-05	0.563935	-2.32e-05	-0.000122415	7.6e-05
cGMP-PKG signaling pathway	4.26e-05	2.96e-05	6.58e-05	5.74e-05	0.563935	-2.32e-05	-0.000122415	7.6e-05
Butanoate metabolism	0.807861	0.109615	0.849801	0.0339792	0.564989	-0.0419396	-0.234945	0.151066
Chloroalkane and chloroalkene degradation	0.160505	0.0291201	0.149165	0.0118071	0.566119	0.0113404	-0.0392288	0.0619096
Tryptophan metabolism	0.411711	0.175279	0.476751	0.0432501	0.572416	-0.0650401	-0.377348	0.247267
Sphingolipid metabolism	0.0749323	0.0732244	0.0480579	0.0138098	0.57375	0.0268743	-0.105042	0.15879
Quorum sensing	1.76049	0.311349	1.87635	0.0986161	0.575649	-0.115859	-0.663419	0.431701
Toll and Imd signaling pathway	0.000127162	2.51e-05	0.000210309	0.000232123	0.580074	-8.31e-05	-0.000506649	0.000340355
Vitamin B6 metabolism	0.148107	0.00729718	0.144769	0.0066844	0.580459	0.00333841	-0.0106678	0.0173447
Aldosterone-regulated sodium reabsorption	2.79e-05	3.16e-05	1.62e-05	1.25e-05	0.584052	1.17e-05	-4.32e-05	6.66e-05
Endocrine and other factor-regulated calcium reabsorption	2.79e-05	3.16e-05	1.62e-05	1.25e-05	0.584052	1.17e-05	-4.32e-05	6.66e-05
Insulin secretion	2.79e-05	3.16e-05	1.62e-05	1.25e-05	0.584052	1.17e-05	-4.32e-05	6.66e-05
Thyroid hormone signaling pathway	2.79e-05	3.16e-05	1.62e-05	1.25e-05	0.584052	1.17e-05	-4.32e-05	6.66e-05
Styrene degradation	0.0825024	0.0405382	0.0968398	0.00320884	0.584076	-0.0143374	-0.0885344	0.0598595
Porphyrin and chlorophyll metabolism	0.599647	0.138614	0.648854	0.021697	0.584584	-0.0492069	-0.300319	0.201905
Insulin resistance	0.0705841	0.00740362	0.0676273	0.00493697	0.588836	0.00295678	-0.010079	0.0159926
Nitrotoluene degradation	0.0748116	0.0310597	0.0854636	0.00268105	0.595049	-0.010652	-0.0674601	0.046156
Prion diseases	0.0131673	0.00514117	0.0149533	0.00125393	0.595861	-0.00178592	-0.0109514	0.00737951
Bladder cancer	0.0115228	0.00574101	0.0135127	0.00180969	0.600861	-0.00198989	-0.0120891	0.00810931
Biosynthesis of vancomycin group antibiotics	0.037942	0.0104983	0.0344061	0.00230575	0.605443	0.00353589	-0.0152677	0.0223395
D-Glutamine and D-glutamate metabolism	0.175657	0.0380786	0.16328	0.00390698	0.613797	0.0123772	-0.0571419	0.0818964
Carbon fixation pathways in prokaryotes	0.883573	0.0280954	0.873304	0.0182057	0.61736	0.0102692	-0.0390076	0.059546
Lysine degradation	0.366246	0.133734	0.409578	0.0299538	0.618822	-0.0433322	-0.282665	0.196001
Glycerophospholipid metabolism	0.523398	0.03244	0.513019	0.00612706	0.621609	0.0103788	-0.0480599	0.0688175
Metabolic pathways	15.7178	0.590311	15.5229	0.236482	0.624036	0.194903	-0.830744	1.22055
Acarbose and validamycin biosynthesis	0.0713679	0.0204243	0.064987	0.00391344	0.629599	0.0063809	-0.0303939	0.0431556
MicroRNAs in cancer	0.0438003	0.016324	0.0387883	0.00148781	0.63252	0.00501202	-0.0248292	0.0348532
Lipoic acid metabolism	0.0566756	0.00351048	0.0554835	0.00208823	0.63516	0.00119215	-0.00491241	0.00729672
Propanoate metabolism	0.810884	0.107475	0.844396	0.0316755	0.635278	-0.0335124	-0.223271	0.156246
Polyketide sugar unit biosynthesis	0.139789	0.0356858	0.1292	0.00392162	0.643885	0.0105892	-0.0545029	0.0756813
Fatty acid degradation	0.561874	0.176039	0.614875	0.0478313	0.645277	-0.0530014	-0.365161	0.259158
Caprolactam degradation	0.0872954	0.037808	0.0982502	0.00676322	0.653305	-0.0109549	-0.0791861	0.0572763
Renin-angiotensin system	0.00793567	0.00174026	0.00858661	0.00170278	0.659643	-0.000650933	-0.00409094	0.00278908
Arginine and proline metabolism	0.493345	0.104812	0.52286	0.0120126	0.66037	-0.0295149	-0.220579	0.161549
Lysosome	0.0475431	0.0396667	0.0362768	0.0115473	0.664569	0.0112663	-0.0588164	0.081349
Glycosaminoglycan degradation	0.0524609	0.0100378	0.0496097	0.00322091	0.666318	0.0028512	-0.0147894	0.0204918
Biosynthesis of ansamycins	0.0491781	0.00425713	0.0475592	0.00465136	0.672258	0.00161884	-0.00730586	0.0105435
Staurosporine biosynthesis	0.00168647	0.00131831	0.00205865	0.000578049	0.676864	-0.000372174	-0.00265494	0.00191059
Isoquinoline alkaloid biosynthesis	0.000895605	0.00045054	0.000711131	0.000579642	0.679515	0.000184474	-0.000868177	0.00123712
Carotenoid biosynthesis	0.0316562	0.00766365	0.0295583	0.00288252	0.681087	0.00209796	-0.0112568	0.0154527
MAPK signaling pathway - yeast	0.0280794	0.0114041	0.0310356	0.00246891	0.688102	-0.00295621	-0.0233944	0.017482
beta-Alanine metabolism	0.323061	0.110872	0.350851	0.0282387	0.699254	-0.0277902	-0.225035	0.169455
Fatty acid biosynthesis	0.592916	0.0501	0.604782	0.0088796	0.711857	-0.0118653	-0.102306	0.0785753
Aminobenzoate degradation	0.213127	0.06652	0.230058	0.0333976	0.71188	-0.01693	-0.131885	0.0980252
Protein processing in endoplasmic reticulum	0.0568944	0.0113953	0.0541901	0.00257377	0.712992	0.00270428	-0.0176815	0.0230901
Tropane, piperidine and pyridine alkaloid biosynthesis	0.0454437	0.00841008	0.0473656	0.000519603	0.719037	-0.00192182	-0.0173377	0.0134941
Pantothenate and CoA biosynthesis	0.469047	0.00815339	0.466057	0.0116567	0.729732	0.00298981	-0.0176936	0.0236733
RNA transport	0.0804877	0.0258646	0.0749852	0.00296531	0.738019	0.00550245	-0.0416464	0.0526513
Riboflavin metabolism	0.173159	0.00942414	0.175252	0.00511739	0.750122	-0.00209297	-0.0184016	0.0142157
Carbapenem biosynthesis	0.0522215	0.0025872	0.0514691	0.00293785	0.750719	0.000752367	-0.00479946	0.0063042
Biofilm formation - Vibrio cholerae	0.0584827	0.0107597	0.0606893	0.00336566	0.753527	-0.00220664	-0.0211424	0.0167292
Sulfur relay system	0.280325	0.0167941	0.284107	0.0108163	0.755924	-0.00378235	-0.0332155	0.0256508
Cell cycle - yeast	0.000572363	0.000435851	0.000666105	0.000232011	0.756795	-9.37e-05	-0.00084756	0.000660077
Synaptic vesicle cycle	7.58e-06	8.2e-06	1.06e-05	1.4e-05	0.759871	-3.02e-06	-2.73e-05	2.12e-05
Vasopressin-regulated water reabsorption	7.58e-06	8.2e-06	1.06e-05	1.4e-05	0.759871	-3.02e-06	-2.73e-05	2.12e-05
Betalain biosynthesis	0.00192041	0.00126651	0.00167915	0.000298911	0.767223	0.000241254	-0.00202006	0.00250257
ABC transporters	3.27375	0.467244	3.36067	0.157657	0.776637	-0.0869222	-0.905802	0.731958
Microbial metabolism in diverse environments	4.68069	0.406327	4.75467	0.107238	0.778091	-0.0739778	-0.795567	0.647611
Phenylpropanoid biosynthesis	0.0406055	0.0149155	0.0376701	0.00985234	0.787071	0.00293536	-0.0232916	0.0291624
Cationic antimicrobial peptide (CAMP) resistance	0.219276	0.0458629	0.226883	0.0042297	0.793155	-0.00760684	-0.0914372	0.0762235
Atrazine degradation	0.040333	0.00946669	0.0419995	0.00412284	0.793378	-0.00166642	-0.0180623	0.0147295
Ubiquitin mediated proteolysis	0.014814	0.00189529	0.0144365	0.00145381	0.794073	0.000377489	-0.00305274	0.00380771
Degradation of aromatic compounds	0.265645	0.053976	0.275042	0.0231007	0.795153	-0.00939656	-0.102934	0.0841414
Photosynthesis	0.27243	0.0654866	0.260646	0.0401704	0.801138	0.0117843	-0.102389	0.125957
Systemic lupus erythematosus	0.0002131	0.000183401	0.000182233	0.000103	0.810061	3.09e-05	-0.000286938	0.000348672
Cyanoamino acid metabolism	0.174615	0.0235313	0.178166	0.00210112	0.811223	-0.00355057	-0.0465757	0.0394746
Various types of N-glycan biosynthesis	0.000250514	9.25e-05	0.00022476	0.000166902	0.82505	2.58e-05	-0.000263295	0.000314803
Chronic myeloid leukemia	1.7e-05	2.02e-05	1.99e-05	1.09e-05	0.832221	-2.96e-06	-3.78e-05	3.19e-05
Notch signaling pathway	1.7e-05	2.02e-05	1.99e-05	1.09e-05	0.832221	-2.96e-06	-3.78e-05	3.19e-05
Wnt signaling pathway	1.7e-05	2.02e-05	1.99e-05	1.09e-05	0.832221	-2.96e-06	-3.78e-05	3.19e-05
Penicillin and cephalosporin biosynthesis	0.0176732	0.00704041	0.0185901	0.00122495	0.837637	-0.00091693	-0.0136335	0.0117997
Xylene degradation	0.0486756	0.00724446	0.0476135	0.00510507	0.843185	0.00106207	-0.0118098	0.0139339
Biosynthesis of unsaturated fatty acids	0.194393	0.0520378	0.200856	0.0032822	0.843664	-0.00646339	-0.101841	0.0889138
Meiosis - yeast	0.0225503	0.00914766	0.0214194	0.000496213	0.844333	0.00113084	-0.0156461	0.0179078
Amoebiasis	0.0219447	0.00521241	0.0213471	0.000673029	0.856069	0.000597649	-0.00888521	0.0100805
Ribosome biogenesis in eukaryotes	0.053222	0.00126768	0.0536429	0.00412249	0.874941	-0.000420861	-0.00768275	0.00684103
Cysteine and methionine metabolism	0.816537	0.0572808	0.810824	0.0133198	0.87611	0.00571282	-0.0966291	0.108055
Spliceosome	4.24e-05	4.7e-05	3.73e-05	2.93e-05	0.880488	5.06e-06	-7.71e-05	8.72e-05
Carbon metabolism	2.75095	0.0967016	2.74186	0.0146541	0.881875	0.00909374	-0.166232	0.18442
Fat digestion and absorption	1.17e-05	8.15e-06	1.13e-05	6.73e-06	0.94254	4.59e-07	-1.46e-05	1.55e-05
Renal cell carcinoma	0.0251163	0.000707193	0.0251661	0.00120189	0.953173	-4.98e-05	-0.00213814	0.0020386
African trypanosomiasis	0.00660287	0.00238502	0.00654267	0.00123354	0.970692	6.02e-05	-0.0040625	0.00418288
Chagas disease (American trypanosomiasis)	0.00670387	0.00258033	0.00676399	0.00131193	0.972858	-6.01e-05	-0.00451959	0.00439935
Glycine, serine and threonine metabolism	0.803156	0.0381841	0.8039	0.00958348	0.975709	-0.000744604	-0.0687243	0.0672351
Limonene and pinene degradation	0.144648	0.0651787	0.145666	0.0120063	0.980355	-0.00101757	-0.118532	0.116497
Citrate cycle (TCA cycle)	0.621188	0.0534416	0.621553	0.0177019	0.991612	-0.000365634	-0.0941208	0.0933895
Dioxin degradation	0.0403107	0.00618325	0.0403324	0.00517304	0.996441	-2.17e-05	-0.0114974	0.011454
